# Supplementary material for: Mapping the Drivers of Climate Change Vulnerability for Australia’s Threatened Species
Source: PLoS One. 2015 May 27;10(5):e0124766. doi: 10.1371/journal.pone.0124766 (PMC4446039; doi:10.1371/journal.pone.0124766)
Supplement: S1 Dataset — (XLSX) [file pone.0124766.s006.xlsx]

## Sheet: Exposure %
			Percentage of species range that falls within each exposure category
			Change in mean annual temperature (°C)					Change in mean annual moisture index
Taxonomic Group	Species	English Name	0 – 1.0º	1.0 – 1.5º	1.5 – 2.0º	2.0 – 2.25º	> 2.25º	0 – 0.03	0.03 – 0.06	0.06 -0.09	0.09 – 0.12	0.12 – 0.15	0.15 – 0.19
Vascular Plant	Grevillea caleyi	Caley's Grevillea	0	0	100	0	0	0	9.09091	78.7879	12.1212	0	0
Vascular Plant	Xerothamnella parvifolia	Ironstone Mulla Mulla	0	100	0	0	0	0	32.1175	67.8825	0	0	0
Vascular Plant	Ptilotus beckerianus	Xerothamnella parvifolia	0	0	0.22207	80.1845	19.5934	93.4062	6.59378	0	0	0	0
Vascular Plant	Borya mirabilis	Grampians Pincushion-lily	0	0	100	0	0	0	72	28	0	0	0
Vascular Plant	Laxmannia jamesii	Jame's Paperlilly	0	100	0	0	0	0	100	0	0	0	0
Vascular Plant	Apium prostratum phillipii	Fine Leaved Apium	0	100	0	0	0	0	5.26316	42.1053	52.6316	0	0
Vascular Plant	Gingidia montana	Mountain Angelica	0	0	100	0	0	0	100	0	0	0	0
Vascular Plant	Parsonsia dorrigoensis	Milky Silkpod	0	0	100	0	0	0.0195008	49.337	28.6076	10.7839	11.2324	0.0195008
Vascular Plant	Astrotricha roddii	Rod's Star Hair	0	0	74.8043	25.1957	0	0	0	39.2844	60.7156	0	0
Vascular Plant	Arenga australasica	Australian Arenga Palm	0	0	100	0	0	29.582	70.418	0	0	0	0
Vascular Plant	Livistona lanuginosa	Waxy Cabbage Palm	0	0	100	0	0	0	98.7654	1.23457	0	0	0
Vascular Plant	Cynanchum elegans	White-flowered Wax Plant	0	0	98.7988	1.20115	0	0.00417066	22.7259	16.2155	25.9207	32.7772	2.35642
Vascular Plant	Tylophora linearis	Tylophora linearis	0	0	27.654	72.346	0	0	0	18.8073	62.5819	18.6107	0
Vascular Plant	Brachyscome muelleroides	Mueller Daisy	0	0	100	0	0	0	0	0	61.7214	38.2786	0
Vascular Plant	Senecio macrocarpus	Large-fruit Fireweed	0	70.3682	29.6318	0	0	0	0	44.1135	47.1271	8.75938	0
Vascular Plant	Ballantinia antipoda	Southern Shepherd's Purse	0	0	100	0	0	0	5.17241	2.87356	91.954	0	0
Vascular Plant	Colobanthus curtisiae	Curtis' Colobanth	0	100	0	0	0	0.64002	39.6499	27.1507	32.5595	0	0
Vascular Plant	Sagina diemensis	Pearlwort	0	100	0	0	0	100	0	0	0	0	0
Vascular Plant	Allocasuarina glareicola	Allocasuarina glareicola	0	0	100	0	0	0	0	0	100	0	0
Vascular Plant	Allocasuarina portuensis	Nielsen Park She-oak	0	100	0	0	0	0	0	100	0	0	0
Vascular Plant	Centrolepis caespitosa	Matted Centrolepis	0	93.617	6.38298	0	0	0	4.25532	2.12766	93.617	0	0
Vascular Plant	Centrolepis pedderensis	Pedder Centrolepis	0	100	0	0	0	100	0	0	0	0	0
Vascular Plant	Maireana cheelii	Chariot Wheels	0	0	94.4586	5.54142	0	2.83724	2.70418	82.2643	12.1943	0	0
Vascular Plant	Ipomoea sp. Stirling (P.K.Latz 10408)	Ipomoea polpha subsp. Latzii	0	0	0	0	100	100	0	0	0	0	0
Vascular Plant	Callitris oblonga	Pygmy Cypress-pine	0	0	100	0	0	0	3.44828	6.89655	5.17241	84.4828	0
Vascular Plant	Cycas megacarpa	Cycas megacarpa	0	0	100	0	0	0	0	51.308	47.8078	0.8842	0
Vascular Plant	Cycas ophiolitica	Cycas ophiolitica	0	0	100	0	0	0	0	85.1373	14.7011	0.161551	0
Vascular Plant	Carex tasmanica	Curly Sedge	0	84.6098	15.3902	0	0	0.40423	11.455	31.2595	51.9529	4.92839	0
Vascular Plant	Eleocharis keigheryi	Keighery's Eleocharis	0	0	100	0	0	0	0	37.3239	62.6761	0	0
Vascular Plant	Hypolepis distans	Scrambling Ground-fern	0	100	0	0	0	0	100	0	0	0	0
Vascular Plant	Epacris apsleyensis	Apsley Heath	0	100	0	0	0	0	0	27.2727	72.7273	0	0
Vascular Plant	Epacris grandis	Grand Heath	0	100	0	0	0	0	0	48.0769	51.9231	0	0
Vascular Plant	Eriocaulon australasicum	Southern Pipewort	0	100	0	0	0	0	0	77	23	0	0
Vascular Plant	Eriocaulon carsonii	Salt Pipewort	0	0	20.9804	77.8431	1.17647	32.1569	59.8039	8.03922	0	0	0
Vascular Plant	Sauropus macranthus	Sauropus macranthus	0	0	100	0	0	1.10041	98.8996	0	0	0	0
Vascular Plant	Daviesia cunderdin	Cunderdin Daviesia	0	0	100	0	0	0	0	100	0	0	0
Vascular Plant	Daviesia pseudaphylla	Stirling Range Daviesia	0	100	0	0	0	0	0	0	100	0	0
Vascular Plant	Conostylis lepidospermoides	Sedge Conostylis	0	78.9901	21.0099	0	0	0	8.39901	91.601	0	0	0
Vascular Plant	Haloragis exalata exalata	Wingless Raspwort	0	91.0653	8.93471	0	0	0	60.9966	28.866	10.1375	0	0
Vascular Plant	Myriophyllum lapidicola	Chiddarcooping myriophyllum	0	0	2.28571	97.7143	0	0	100	0	0	0	0
Vascular Plant	Hydrocharis dubia	Frogbit	0	0	100	0	0	0	25	28.481	18.6709	23.4177	4.43038
Vascular Plant	Orthrosanthus muelleri	South Stirling Morning Iris	0	100	0	0	0	0	0	0	100	0	0
Vascular Plant	Hemiandra rutilans	Sargents Snakebush	0	0	100	0	0	0	0	94.5161	5.48387	0	0
Vascular Plant	Hensmania chapmanii	Chapman's Hensmania	0	0	100	0	0	0	0	100	0	0	0
Vascular Plant	Wurmbea tubulosa	Long-flowered Nancy	0	0	100	0	0	0	0	100	0	0	0
Vascular Plant	Logania insularis	Logania insularis	0	100	0	0	0	0	66.6667	33.3333	0	0	0
Vascular Plant	Villarsia calthifolia	Mountain Villarsia	0	100	0	0	0	0	5.26316	49.1228	45.614	0	0
Vascular Plant	Acacia forrestiana	Forest's Wattle	0	0	100	0	0	0	0	23.2824	76.7176	0	0
Vascular Plant	Acacia pharangites	Wongan Gully Wattle	0	0	100	0	0	0	0	100	0	0	0
Vascular Plant	Eremophila denticulata denticulata	Fitzgerald Eremophila	0	66.533	33.467	0	0	0	0	100	0	0	0
Vascular Plant	Eremophila nivea	Silky Eremophila	0	0	100	0	0	0	0	100	0	0	0
Vascular Plant	Callistemon kenmorrisonii	Betka Bottlebrush	0	0	100	0	0	0	0	100	0	0	0
Vascular Plant	Eucalyptus cadens	Warby Range Swamp Gum	0	0	100	0	0	0	22.8707	41.1672	24.9211	11.041	0
Vascular Plant	Notelaea lloydii	Lloyd's Olive	0	0	100	0	0	0	0.190476	11.0476	86.2857	2.47619	0
Vascular Plant	Epilobium brunnescens beaugleholei	Bog Willow-herb	0	0	100	0	0	0	100	0	0	0	0
Vascular Plant	Pterostylis cheraphila	Floodplain Rustyhood	0	0	100	0	0	0	0	98.1096	1.89036	0	0
Vascular Plant	Sarcochilus hartmannii	Waxy Sarcochilus	0	0	100	0	0	3.70656	20.6564	17.3359	28.5714	29.7297	0
Vascular Plant	Pandanus spiralis var. flammeus	Edgar Range Pandanus	0	0	0	100	0	0	100	0	0	0	0
Nonvascular Plant	Pleurophascum occidentale	Western Giant-leaved Moss	0	100	0	0	0	0	32.3791	16.1895	51.4314	0	0
Vascular Plant	Muehlenbeckia horrida abdita	Remote Thorny Lignum	0	0	100	0	0	0	0	100	0	0	0
Vascular Plant	Persicaria elatior	Knotweed	0	0	100	0	0	0	0.145138	4.35414	16.1829	79.3179	0
Vascular Plant	Grevillea christineae	Christine's Grevillea	0	0	100	0	0	0	0	100	0	0	0
Vascular Plant	Grevillea infecunda	Anglesea Grevillea	0	100	0	0	0	0	0	29.5455	70.4545	0	0
Vascular Plant	Clematis fawcettii	Stream Clematis	0	0	100	0	0	1.58129	6.0819	38.4241	29.7473	24.1654	0
Vascular Plant	Ranunculus anemoneus	Anemone Buttercup	0	0	100	0	0	87.0175	12.9825	0	0	0	0
Vascular Plant	Baloskion longipes	Baloskion longipes	0	0	100	0	0	0	0	0	100	0	0
Vascular Plant	Chordifex abortivus	Manypeaks Rush	0	100	0	0	0	0	4.28164	28.6394	67.079	0	0
Vascular Plant	Pomaderris cotoneaster	Cotoneaster Pomaderris	0	0	100	0	0	0	0.763359	4.42748	94.8092	0	0
Vascular Plant	Pomaderris sericea	Bent Pomaderris	0	0	100	0	0	0	0	0.684932	99.3151	0	0
Vascular Plant	Correa calycina	Correa calycina	0	100	0	0	0	0	74.3902	25.6098	0	0	0
Vascular Plant	Phebalium daviesii	Davies' Waxflower	0	100	0	0	0	0	0	33.3333	66.6667	0	0
Vascular Plant	Thesium australe	Austral Toadflax	0	0.0309896	85.7191	14.2499	0	0.35671	12.1202	23.2646	53.6574	10.3433	0.257807
Vascular Plant	Alectryon ramiflorus	Isis Tamarind	0	0	100	0	0	0	0	94.8454	5.15464	0	0
Vascular Plant	Cossinia australiana	Cossinia	0	0	100	0	0	0	0.0472277	68.5936	31.2742	0.0850099	0
Vascular Plant	Euphrasia bowdeniae	Euphrasia bowdeniae	0	0	100	0	0	0	0	75	25	0	0
Vascular Plant	Euphrasia semipicta	Peninsula Eyebright	0	100	0	0	0	0	100	0	0	0	0
Vascular Plant	Quassia bidwillii	Samadera bidwillii	0	0	100	0	0	0	1.21845	59.0078	31.8538	7.91993	0
Vascular Plant	Quassia sp. Mooney Creek (J.King s.n. 1949)	Samadera sp. Moonee Creek	0	0	100	0	0	0	14.9617	37.0912	23.3125	24.6347	0
Vascular Plant	Cyphanthera odgersii occidentalis	Western Woolly Cyphanthera	0	0	100	0	0	0	52.9412	47.0588	0	0	0
Vascular Plant	Solanum karsense	Menindee Nightshade	0	0	97.406	2.59395	0	24.7465	58.8006	16.4529	0	0	0
Vascular Plant	Lasiopetalum joyceae	Lasiopetalum joyceae	0	0	100	0	0	0	0	1.87266	61.0487	37.0787	0
Vascular Plant	Lasiopetalum rotundifolium	Round-leaf Lasiopetalum	0	0	100	0	0	0	0	57.7689	42.2311	0	0
Vascular Plant	Stylidium coroniforme	Wongan Hills Triggerplant	0	0	100	0	0	0	0	100	0	0	0
Vascular Plant	Stylidium galioides	Yellow Mountain Triggerplant	0	100	0	0	0	0	0	98.9583	1.04167	0	0
Vascular Plant	Cadellia pentastylis	Ooline	0	0	17.938	82.062	0	0	26.9824	70.6558	2.35695	0.0049001	0
Vascular Plant	Kelleria laxa	Kelleria	0	0	100	0	0	100	0	0	0	0	0
Vascular Plant	Pimelea curviflora var. curviflora	Pimelea curviflora var. curviflora	0	0	100	0	0	0	0	36.8421	36.8421	26.3158	0
Vascular Plant	Tetratheca glandulosa	Glandular Pink-bell	0	0	100	0	0	0	0.540806	13.0285	46.0669	40.3638	0
Vascular Plant	Tetratheca juncea	Black-eyed Susan	0	0	100	0	0	0	0.12987	24.6753	58.3766	16.8182	0
Vascular Plant	Tasmannia glaucifolia	Fragrant Pepperbush	0	0	100	0	0	1.62016	41.3141	25.2925	13.0513	18.7219	0
Vascular Plant	Tasmannia purpurascens	Broad-leaved Pepperbush	0	0	100	0	0	3.1746	39.5062	36.8607	19.7531	0.705467	0
Vascular Plant	Xanthorrhoea bracteata	Shiny Grasstree	0	100	0	0	0	0	44.801	38.1462	17.0529	0	0
Vascular Plant	Callitris oblonga oblonga	South Esk Pine	0	100	0	0	0	0	1.2987	11.2987	87.4026	0	0
Vascular Plant	Macrozamia occidua	Macrozamia occidua	0	0	100	0	0	0	0	32.5153	67.4847	0	0
Mammal	Bettongia tropica	Northern Bettong	0	0	100	0	0	0	67.6081	31.0883	1.30357	0	0
Mammal	Burramys parvus	Mountain Pygmy Possum	0	0	100	0	0	65.0069	34.9931	0	0	0	0
Mammal	Dasycercus cristicauda	Mulgara	0	0.526409	7.23258	27.1128	65.1282	97.5105	2.48951	0	0	0	0
Mammal	Dasyurus geoffroii	Western Quoll	0	42.1026	57.8974	0	0	0	27.4813	51.9049	20.6138	0	0
Mammal	Dasyurus maculatus gracilis	Spotted-tailed Quoll (North QLD Subspecies)	0	0	100	0	0	2	84.82	13.15	0.03	0	0
Mammal	Parantechinus apicalis	Dibbler	0	99.6233	0.376708	0	0	0	0.0127698	66.8305	33.1567	0	0
Mammal	Pseudantechinus mimulus	Carpentarian Antechinus	0	0	100	0	0	2.08333	97.9167	0	0	0	0
Mammal	Sminthopsis aitkeni	Kangaroo Island Dunnart	0	100	0	0	0	0	37.0656	62.9344	0	0	0
Mammal	Sminthopsis douglasi	Julia Creek Dunnart	0	0	0	100	0	88.6391	11.3609	0	0	0	0
Mammal	Rhinonicteris aurantius (Pilbara form)	Pilbara Leaf-nosed Bat	0	0	0.964057	19.4226	79.6133	99.5801	0.419922	0	0	0	0
Mammal	Lagorchestes hirsutus bernieri	Rufous Hare-wallaby (Bernier Island)	0	0	100	0	0	0	100	0	0	0	0
Mammal	Lagorchestes hirsutus dorreae	Rufous Hare-wallaby (Dorre Island)	0	0	100	0	0	0	100	0	0	0	0
Mammal	Lagorchestes hirsutus unnamed subsp.	Mala, Rufous Hare-Wallaby (central mainland form)	0	0	0	0	100	100	0	0	0	0	0
Mammal	Macropus robustus isabellinus	Barrow Island Wallaroo (Euro)	0	0	100	0	0	100	0	0	0	0	0
Mammal	Onychogalea fraenata	Bridled Nail-tail Wallaby	0	0	59.428	40.572	0	0	91.1062	8.89378	0	0	0
Mammal	Petrogale lateralis lateralis	Black-flanked Rock-wallaby	0	0.212615	97.3777	0.141743	2.2679	72.9979	22.2537	4.74841	0	0	0
Mammal	Petrogale persephone	Proserpine Rock-wallaby	0	0	100	0	0	0	72.89	26.51	0.6	0	0
Mammal	Petrogale xanthopus xanthopus	Yellow-footed Rock-wallaby (SA & NSW)	0	0	76.8421	23.1579	0	63.3792	33.9676	2.58194	0.0712549	0	0
Mammal	Leporillus conditor	Greater Stick-nest Rat	0	37.0968	62.9032	0	0	50.81	45.16	4.03	0	0	0
Mammal	Pseudomys australis	Plains Rat	0	0	5.28722	94.7128	0	100	0	0	0	0	0
Mammal	Pseudomys fieldi	Shark Bay Mouse	0	0	100	0	0	8.33333	91.6667	0	0	0	0
Mammal	Pseudomys fumeus	Smoky Mouse	0	25.8674	74.1326	0	0	0.06	28.3	24.6	31.73	10.1	5.21
Mammal	Pseudomys oralis	Hastings River Mouse	0	0	100	0	0	0	6.24	7.4	29.5	53.96	2.9
Mammal	Pseudomys pilligaensis	Pilliga Mouse	0	0	0	100	0	0	0	62.9552	37.0027	0.0420964	0
Mammal	Pseudomys shortridgei	Heath Rat/Mouse	0	75.7643	24.2357	0	0	0	25.4707	53.5534	20.9759	0	0
Mammal	Xeromys myoides	False Water Rat	0	0	100	0	0	25.31	42.6	19.53	10.16	2.4	0
Mammal	Zyzomys palatalis	Carpentarian Rock-rat	0	0	100	0	0	0	100	0	0	0	0
Mammal	Myrmecobius fasciatus	Numbat	0	31.387	13.133	55.48	0	0	63.3598	10.6765	25.9637	0	0
Mammal	Notoryctes caurinus	Northern Marsupial Mole	0	0	0	4.23107	95.7689	99.9997	0.00025991	0	0	0	0
Mammal	Notoryctes typhlops	Southern Marsupial Mole	0	0	11.12	36.99	51.89	99.1	0.9	0	0	0	0
Mammal	Isoodon auratus auratus	Golden Bandicoot (mainland)	0	0	92.4843	7.51573	0	33.6727	66.3273	0	0	0	0
Mammal	Isoodon obesulus obesulus	Southern Brown Bandicoot (Eastern)	0	43.8179	56.1821	0	0	0	22.62	34.23	35.32	6.57	1.26
Mammal	Perameles bougainville bougainville	Western Barred Bandicoot (Shark Bay)	0	0	100	0	0	0	100	0	0	0	0
Mammal	Perameles gunnii gunnii	Eastern Barred Bandicoot (Tasmania)	0	100	0	0	0	0	38.1964	27.5843	34.2193	0	0
Mammal	Perameles gunnii unnamed subsp.	Eastern Barred Bandicoot (Mainland)	0	62.963	37.037	0	0	0	0	14.8148	74.0741	11.1111	0
Mammal	Gymnobelideus leadbeateri	Leadbeaters Possum	0	0	100	0	0	1.94611	96.2201	1.83383	0	0	0
Mammal	Petaurus australis unnamed subsp.	Yellow-bellied Glider (Wet Tropics)	0	0	100	0	0	0.0168862	87.6055	11.8372	0.540358	0	0
Mammal	Potorous gilbertii	Gilbert's Potoroo	0	100	0	0	0	0	86.6667	13.3333	0	0	0
Mammal	Potorous longipes	Long-footed Potoroo	0	0	100	0	0	0	30.1871	39.1314	28.123	2.55859	0
Mammal	Pseudocheirus occidentalis	Western Ringtail Possum	0	97.2089	2.79107	0	0	0	78.6501	12.1285	9.2214	0	0
Mammal	Pteropus poliocephalus	Grey-headed Flying-fox	0	6.55933	93.4407	0	0	0.08	7.11	27.28	41.23	21.39	2.91
Mammal	Lasiorhinus krefftii	Northern Hairy-nosed Wombat	0	0	0	100	0	0	100	0	0	0	0
Mammal	Vombatus ursinus ursinus	Common Wombat (Bass Strait)	0	100	0	0	0	0	4.69188	30.2521	65.056	0	0
Bird	Aquila audax fleayi	Wedge-tailed Eagle (Tasmanian)	0	100	0	0	0	29.8662	42.1695	14.3144	13.6499	0	0
Bird	Erythrotriorchis radiatus	Red Goshawk	0	0	79.5798	16.8753	3.545	20.1556	55.7563	19.8091	3.52857	0.750476	0
Bird	Cereopsis novaehollandiae grisea	Cape Barren Goose (South-western)	0	90.8503	9.14974	0	0	0	5.227	94.3449	0.428116	0	0
Bird	Atrichornis clamosus	Noisy Scrub-bird	0	100	0	0	0	0	32	62	6	0	0
Bird	Casuarius casuarius johnsonii	Southern Cassowary	0	0	67.9928	0	32.0072	10.9564	54.0885	6.29091	0.0110951	0	28.6531
Bird	Psophodes nigrogularis nigrogularis	Western Whipbird (Western Heath)	0	100	0	0	0	0	11.0906	23.8447	65.0647	0	0
Bird	Psophodes nigrogularis oberon	Western Whipbird (Western Mallee)	0	51.502	48.498	0	0	0	12.29	58.3	29.41	0	0
Bird	Geophaps scripta scripta	Squatter Pigeon (Southern)	0	0	46.984	53.016	0	0	43.57	50.88	4.7	0.85	0
Bird	Geophaps smithii blaauwi	Partridge Pigeon (Western)	0	0	79.5401	20.4599	0	22.0098	77.9902	0	0	0	0
Bird	Geophaps smithii smithii	Partridge Pigeon (Eastern)	0	0	98.2253	1.77474	0	40.7905	59.2095	0	0	0	0
Bird	Amytornis barbatus	Grey Grasswren (Bulloo)	0	0	0	82.8975	17.1025	100	0	0	0	0	0
Bird	Amytornis textilis modestus	Thick-billed Grasswren (Eastern)	0	0	37.57	51.89	10.54	84.3	11.99	3.71	0	0	0
Bird	Malurus coronatus coronatus	Purple-crowned Fairy-wren (Western)	0	0	8.52961	85.9211	5.54928	17.2701	82.7299	0	0	0	0
Bird	Malurus leucopterus edouardi	White-winged Fairy-wren (Barrow Island)	0	0	100	0	0	100	0	0	0	0	0
Bird	Stipiturus mallee	Mallee Emu-wren	0	0.208839	99.7912	0	0	0	19.599	80.401	0	0	0
Bird	Leipoa ocellata	Malleefowl	0	11.1907	63.0809	21.179	4.54936	14.1864	39.856	35.9984	9.77672	0.182516	0
Bird	Lichenostomus melanops cassidix	Helmeted Honeyeater	0	0	100	0	0	0	0	100	0	0	0
Bird	Manorina melanotis	Black-eared Miner	0	0.00695072	99.993	0	0	0.0590811	63.335	36.606	0	0	0
Bird	Xanthomyza phrygia	Regent Honeyeater	0	1.78	82.19	16.03	0	0	5.64	23.22	50.76	18.64	1.74
Bird	Falcunculus frontatus whitei	Crested Shrike-tit (Northern)	0	0	51.8617	48.1383	0	17.3741	82.6259	0	0	0	0
Bird	Pachycephala rufogularis	Red-lored Whistler	0	0.68189	97.8949	1.42323	0	0	48.089	51.911	0	0	0
Bird	Acanthiza iredalei iredalei	Slender-billed Thornbill (Western)	0	1.64203	46.6647	28.9199	22.7734	62.7401	34.5482	2.71165	0	0	0
Bird	Dasyornis brachypterus	Eastern Bristlebird	0	0	100	0	0	3.00218	14.4105	29.9127	37.3362	15.3384	0
Bird	Dasyornis longirostris	Western Bristlebird	0	100	0	0	0	0	0.419776	30.1772	69.403	0	0
Bird	Pardalotus quadragintus	Forty-spotted Pardalote	0	100	0	0	0	0.338983	50.5085	39.322	9.83051	0	0
Bird	Neochmia phaeton evangelinae	Crimson Finch (White-bellied)	0	0	100	0	0	99.7658	0.234221	0	0	0	0
Bird	Neochmia ruficauda ruficauda	Star Finch (Eastern)	0	0	54.5059	45.4941	0	0	45.3063	53.2142	1.42467	0.0547843	0
Bird	Poephila cincta cincta	Black-throated Finch (Southern)	0	0	61.159	38.841	0	0.151779	73.0592	14.3948	10.0409	2.35339	0
Bird	Pedionomus torquatus	Plains-wanderer	0	1.11623	55.4297	17.4023	26.0517	47.4469	8.55339	27.0909	15.5775	1.33129	0
Bird	Cacatua pastinator pastinator	Muir's Corella (Southern)	0	100	0	0	0	0	42.2091	49.3097	8.48126	0	0
Bird	Calyptorhynchus banksii graptogyne	Red-tailed Black-cockatoo (South-eastern)	0	72.5742	27.4258	0	0	0	15.3695	72.608	12.0224	0	0
Bird	Calyptorhynchus baudinii	Baudin's Black-cockatoo	0	68.3726	31.6274	0	0	0	70.0792	13.169	16.7518	0	0
Bird	Calyptorhynchus lathami halmaturinus	Glossy Black-cockatoo (Kangaroo Island)	0	100	0	0	0	0	37.3565	62.6435	0	0	0
Bird	Calyptorhynchus latirostris	Carnaby's Black-cockatoo	0	26.3448	70.0319	3.62326	0	0	24.5502	58.6679	16.7819	0	0
Bird	Cyclopsitta diophthalma coxeni	Coxen's Fig-parrot	0	0	100	0	0	0.508479	11.0946	26.3084	37.1541	24.9344	0
Bird	Lathamus discolor	Swift Parrot	0	17.9305	73.0632	9.00625	0	2.21	11.42	32.34	39.48	13.26	1.29
Bird	Neophema chrysogaster	Orange-bellied Parrot	0	66.1689	33.8311	0	0	14.83	27.06	28.93	17.46	9.09	2.63
Bird	Pezoporus occidentalis	Night Parrot	0	0	0	39.8067	60.1933	99.8889	0.111111	0	0	0	0
Bird	Pezoporus wallicus flaviventris	Western Ground Parrot	0	100	0	0	0	0	12.6424	58.7043	28.6534	0	0
Bird	Polytelis swainsonii	Superb Parrot	0	0	37.5161	62.4444	0.0394863	0	24.4759	39.4451	28.3211	7.75792	0
Bird	Psephotus chrysopterygius	Golden-shouldered Parrot	0	0	100	0	0	5.38682	94.6132	0	0	0	0
Bird	Turnix melanogaster	Black-breasted Button-quail	0	0	93.0896	6.9104	0	0.15	5.61	58.58	23.27	12.33	0.06
Bird	Turnix olivii	Buff-breasted Button-quail	0	0	100	0	0	5.94169	94.0583	0	0	0	0
Bird	Tyto novaehollandiae melvillensis	Masked Owl (Tiwi Islands)	0	0	100	0	0	0	100	0	0	0	0
Amphibian	Litoria aurea	Green and Golden Bell Frog	0	0	100	0	0	0	9.85	17.35	45.55	22.35	4.9
Amphibian	Litoria booroolongensis	Booroolong Frog	0	0	82.6692	17.3308	0	0.02	8.75	16.44	52.61	21.62	0.56
Amphibian	Litoria castanea	Yellow-spotted Tree frog	0	0	100	0	0	0	0.014167	5.78485	82.0127	12.1883	0
Amphibian	Litoria lorica	Armoured Mistfrog	0	0	100	0	0	13.6364	86.3636	0	0	0	0
Amphibian	Litoria olongburensis	Wallum Sedge Frog	0	0	100	0	0	0	30.2335	45.9922	21.751	2.02335	0
Amphibian	Litoria piperata	Peppered Tree Frog	0	0	100	0	0	0	0	0	30.61	69.37	0.02
Amphibian	Litoria raniformis	Growling Grass Frog	0	30.9755	69.0245	0	0	0.13	17.95	40.61	30.47	8.55	2.29
Amphibian	Litoria spenceri	Spotted Tree Frog	0	0	100	0	0	0.47841	90.7875	7.21295	1.5211	0	0
Amphibian	Litoria verreauxii alpina	Alpine Tree Frog	0	0	100	0	0	31.3642	68.6358	0	0	0	0
Amphibian	Geocrinia alba	White-bellied Frog	0	100	0	0	0	0	100	0	0	0	0
Amphibian	Geocrinia vitellina	Orange-bellied Frog	0	100	0	0	0	0	100	0	0	0	0
Amphibian	Heleioporus australiacus	Giant Burrowing Frog	0	0	100	0	0	0.09	7.92	15.28	53.47	15.48	7.76
Amphibian	Mixophyes balbus	Stuttering Frog	0	0	100	0	0	0.0217344	13.358	11.9126	34.4838	38.2634	1.96044
Amphibian	Philoria frosti	Baw Baw Frog	0	0	100	0	0	53.125	46.875	0	0	0	0
Amphibian	Pseudophryne corroboree	Southern Corroboree Frog	0	0	100	0	0	25	72.6902	2.30978	0	0	0
Amphibian	Pseudophryne pengilleyi	Northern Corroboree Frog	0	0	100	0	0	0	92.4976	7.50237	0	0	0
Amphibian	Spicospina flammocaerulea	Sunset Frog	0	100	0	0	0	0	100	0	0	0	0
Amphibian	Taudactylus eungellensis	Eungella Day Frog	0	0	100	0	0	0	31.6347	49.118	19.0122	0.235202	0
Amphibian	Taudactylus rheophilus	Tinkling Frog	0	0	100	0	0	0	100	0	0	0	0
Reptile	Ctenophorus yinnietharra	Yinnietharra Rock Dragon	0	0	0	0	100	100	0	0	0	0	0
Reptile	Emydura signata	Bellinger River Emydura	0	0	100	0	0	0.0308928	52.456	36.9478	9.29873	1.2666	0
Reptile	Pseudemydura umbrina	Western Swamp Tortoise	0	0	100	0	0	0	25	75	0	0	0
Reptile	Denisonia maculata	Ornamental Snake	0	0	86.7874	13.2126	0	0	33.24	60.5193	4.60414	1.63658	0
Reptile	Hoplocephalus bungaroides	Broad-headed snake	0	0	99.99	0.0100331	0	0	1.13374	6.00983	79.9137	12.9427	0
Reptile	Aprasia parapulchella	Pink-tailed legless lizard	0	0	100	0	0	0	0	0	69.9355	30.0645	0
Reptile	Delma impar	Striped legless lizard	0	24.627	75.373	0	0	0	3.8	21.32	59.51	14.32	1.05
Reptile	Delma labialis	Striped-tailed delma	0	0	100	0	0	0	7.57062	92.2034	0.225989	0	0
Reptile	Paradelma orientalis	Brigalow Scaly-foot	0	0	37.4549	62.5451	0	0	40.7881	59.0877	0.124156	0	0
Reptile	Ctenotus angusticeps	Airlie Island Ctenotus	0	0	0	100	0	0	100	0	0	0	0
Reptile	Egernia rugosa	Yakka skink	0	0	63.1728	36.8272	0	4.87133	47.5409	45.5273	1.86436	0.196069	0
Reptile	Egernia stokesii badia	Western spiny-tailed skink	0	0	89.7254	10.2746	0	2.26132	58.2008	39.5379	0	0	0
Reptile	Eulamprus leuraensis	Blue Mountains water skink	0	0	100	0	0	0	2.27273	11.9565	55.9289	29.8419	0

## Sheet: Sensitivity Factors
Taxonomic Group	Species	English Name	Indirect Exposure			Sensitivity Factors
			Exposure to sea level rise	Distribution relative to natural barriers	Distribution relative to anthropogenic barriers	Dispersal ability	Reliance on cool temperatures	Reliance on a particular moisture regime or habitat	Reliance on a particular disturbance regime	Dependence on snow-cover habitats	Reliance on a particular abiotic feature or derivatives	Reliance on other species for habitat	Dietary versatility (animals only)	Pollinator versatility (plants only)	Dependence on other species for propagule dispersal	Reliance on another species for other interspecific interaction	Measured genetic variation	Occurrence of bottlenecks in recent evolutionary history	Index
Vascular Plant	Grevillea caleyi	Caley's Grevillea	SI	SI	SI	GI-Inc	N	N	SI	N	SI	N	N/A	N	N	N	Inc	N/A	10.6333
Vascular Plant	Xerothamnella parvifolia	Ironstone Mulla Mulla	N	Inc	SI	SI-N	N	SI	SI	N	N-SD	N	N/A	SI-N	N	N	U	N	4.9
Vascular Plant	Ptilotus beckerianus	Xerothamnella parvifolia	N	N	N	Inc-SI	N	SI	N	N	N-SD	SI-N	N/A	SI-N	N	N	U	N	2.68333
Vascular Plant	Borya mirabilis	Grampians Pincushion-lily	N	N	Inc	GI-Inc	N	Inc-SI	N	N	SI	N	N/A	SI	N	SI-N	Inc-SI	N/A	9.70333
Vascular Plant	Laxmannia jamesii	Jame's Paperlilly	N	Inc-SI	N	U	N	SI	SI	N	N	SI-N	N/A	N	N	N	U	N	2.94
Vascular Plant	Apium prostratum phillipii	Fine Leaved Apium	N	SI-N	SI	U	N	SI-N	SI-N	N	N	N	N/A	N	N	N	U	N	2.61833
Vascular Plant	Gingidia montana	Mountain Angelica	N	SI	N	U	SI	SI	N	N	SI	SI	N/A	SI-N	N	N	U	Inc-SI	6.98667
Vascular Plant	Parsonsia dorrigoensis	Milky Silkpod	N	SI	N	N	N	SI	N	N	N	N	N/A	U	N	N	U	N	2.13333
Vascular Plant	Astrotricha roddii	Rod's Star Hair	N	SI	N	U	N	N	SI-N	N	SI	N	N/A	SI-N	N	N	U	SI	4.97333
Vascular Plant	Arenga australasica	Australian Arenga Palm	N	Inc	N	U	SD	SI-N	SI-N	N	N-SD	N	N/A	SI-N	N	N	U	N	1.69333
Vascular Plant	Livistona lanuginosa	Waxy Cabbage Palm	N	N	N	SI-N	N	Inc	N	N	N	N	N/A	N	N	N	U	SI	2.875
Vascular Plant	Cynanchum elegans	White-flowered Wax Plant	N	SI	N	SI-N	N	SI-N	SI	N	SD	N	N/A	SI-N	N	N	U	N	3.15167
Vascular Plant	Tylophora linearis	Tylophora linearis	N	N	SI	U	N	SI-N	N	N	N	N	N/A	N	N	N	U	SI	3.685
Vascular Plant	Brachyscome muelleroides	Mueller Daisy	N	N	Inc	U	N	Inc	SI	N	N-SD	N	N/A	N	N	N	U	SI	7.01167
Vascular Plant	Senecio macrocarpus	Large-fruit Fireweed	N	SI-N	Inc-SI	Inc	N	SI	SI	N	N-SD	N	N/A	N	N	N	U	N	5.725
Vascular Plant	Ballantinia antipoda	Southern Shepherd's Purse	N	N	SI	N	N	Inc	SI-N	N	N	SI	N/A	N	N	N	U	SI-N	6.39
Vascular Plant	Colobanthus curtisiae	Curtis' Colobanth	N	SI	N	SI-N	U	N	N	N	N-SD	N	N/A	N	SI-N	N	U	N	2.1
Vascular Plant	Sagina diemensis	Pearlwort	N	SI	N	U	Inc	SI-N	Inc-SI	N	SI	N	N/A	SI-N	N	N	U	Inc-SI	5.30333
Vascular Plant	Allocasuarina glareicola	Allocasuarina glareicola	N	N	SI	Inc	N	N	N	N	SI-N	N	N/A	N	N	N	U	SI-N	4.97333
Vascular Plant	Allocasuarina portuensis	Nielsen Park She-oak	SI	Inc	SI	Inc-SI	N	N	SI	N	SI	N	N/A	N	N	N	U	Inc	8.36667
Vascular Plant	Centrolepis caespitosa	Matted Centrolepis	N	SI	SI	U	N	Inc	N	N	N	N	N/A	SI-N	N	N	U	SI	6.07833
Vascular Plant	Centrolepis pedderensis	Pedder Centrolepis	N	SI	N	N	SI-N	SI	SI-N	N	N	N	N/A	U	N	N	U	Inc	2.98167
Vascular Plant	Maireana cheelii	Chariot Wheels	N	N	Inc	SI	N	SI-N	N	N	N	N	N/A	N	N	N	U	SI-N	4.46667
Vascular Plant	Ipomoea sp. Stirling (P.K.Latz 10408)	Ipomoea polpha subsp. Latzii	N	N	N	U	N	SI	SI-N	N	N	SI	N/A	N	SI-N	N	U	SI-N	3.93833
Vascular Plant	Callitris oblonga	Pygmy Cypress-pine	N	SI	N	SI-N	N	SI	SI-N	N	SD	N	N/A	N	N	N	U	N	3.02667
Vascular Plant	Cycas megacarpa	Cycas megacarpa	N	SI	N	Inc-SI	N	SI-N	N	N	N	N	N/A	SI	N	SI-N	U	N	5.63833
Vascular Plant	Cycas ophiolitica	Cycas ophiolitica	N	SI	N	SI	N	SI-N	SI-N	N	N-SD	N	N/A	SI	N	N	U	N	3.9
Vascular Plant	Carex tasmanica	Curly Sedge	N	SI	SI	Inc	N	Inc	SI	N	SI-N	N	N/A	N	N	N	U	N	8.03167
Vascular Plant	Eleocharis keigheryi	Keighery's Eleocharis	N	SI	SI	U	N	Inc	SI-N	N	N	N	N/A	N	N	N	U	N	5.76833
Vascular Plant	Hypolepis distans	Scrambling Ground-fern	SI	Inc	N	Inc-SI	N	SI	SI-N	N	N	N	N/A	U	N	SI-N	U	SI	5.83167
Vascular Plant	Epacris apsleyensis	Apsley Heath	N	Inc-SI	N	Inc	N	N	SI	N	SI-N	N	N/A	SI-N	N	N	U	N	5.37167
Vascular Plant	Epacris grandis	Grand Heath	N	SI	N	Inc-N-SD	N	SI-N	SI	N	SI-N	N	N/A	SI-N	N	N	U	SI-N	4.40889
Vascular Plant	Eriocaulon australasicum	Southern Pipewort	N	N	Inc	U	N	Inc	SI-N	N	N	N	N/A	SI-N	N	N	U	SI-N	5.03333
Vascular Plant	Eriocaulon carsonii	Salt Pipewort	N	SI	N	N	N	GI-Inc	SI-N	N	Inc	N	N/A	U	N	N	U	N	6.19
Vascular Plant	Sauropus macranthus	Sauropus macranthus	N	Inc-SI	N	N-SD	N	SI	N	N	N	N	N/A	U	N	N	U	N	1.69333
Vascular Plant	Daviesia cunderdin	Cunderdin Daviesia	N	N	GI	SI	N	SI-N	SI	N	N	N	N/A	N	SI-N	N	U	Inc	9
Vascular Plant	Daviesia pseudaphylla	Stirling Range Daviesia	N	N	SI	SI	N	N	SI	N	SI-N	N	N/A	N	SI-N	N	U	N	3.90667
Vascular Plant	Conostylis lepidospermoides	Sedge Conostylis	N	SI	SI-N	U	N	N	SI-N	N	N	N	N/A	N	N	N	U	SI-N	2.16667
Vascular Plant	Haloragis exalata exalata	Wingless Raspwort	N	SI	SI	N-SD	N	Inc-SI	SI	N	N-SD	N	N/A	N	N	N	U	SI-N	3.66667
Vascular Plant	Myriophyllum lapidicola	Chiddarcooping myriophyllum	N	N	SI	Inc	N	Inc	SI	N	Inc	N	N/A	SI-N	N	N	U	SI	11.015
Vascular Plant	Hydrocharis dubia	Frogbit	N	SI	N	SI-N	N	Inc	N	N	N	N	N/A	N	N	N	U	N	3.7
Vascular Plant	Orthrosanthus muelleri	South Stirling Morning Iris	N	N	Inc-SI	U	N	N	SI	N	N	SI-N	N/A	N	N	N	U	N	2.93
Vascular Plant	Hemiandra rutilans	Sargents Snakebush	N	N	Inc	Inc-SI	N	N	SI-N	N	N	SI-N	N/A	N	N	N	U	Inc-SI	6.8
Vascular Plant	Hensmania chapmanii	Chapman's Hensmania	N	N	Inc	SI	N	N	SI-N	N	N	N	N/A	U	SI-N	N	U	N	4.53333
Vascular Plant	Wurmbea tubulosa	Long-flowered Nancy	N	SI	Inc	SI	N	SI	SI	N	N-SD	N	N/A	N	N	N	U	SI-N	6.66667
Vascular Plant	Logania insularis	Logania insularis	N	Inc	N	Inc	N	N	SI-N	N	Inc-SI	N	N/A	U	SI-N	N	U	Inc-SI	6.93333
Vascular Plant	Villarsia calthifolia	Mountain Villarsia	N	SI-N	SI	U	N	Inc	SI	N	SI	N	N/A	N	N	N	U	SI	5.9
Vascular Plant	Acacia forrestiana	Forest's Wattle	N	SI	SI	SI	N	N	SI-N	N	SI-N	N	N/A	N	N	N	U	N	4.97333
Vascular Plant	Acacia pharangites	Wongan Gully Wattle	N	N	GI	SI	N	SI-N	SI	N	Inc-SI	N	N/A	N	N	N	U	Inc-N	9
Vascular Plant	Eremophila denticulata denticulata	Fitzgerald Eremophila	N	SI	SI-N	U	N	N	SI	N	N-SD	N	N/A	N	N	N	U	SI-N	2.16667
Vascular Plant	Eremophila nivea	Silky Eremophila	N	N	Inc	U	N	N	SI	N	N-SD	N	N/A	N	N	N	U	SI	3.96667
Vascular Plant	Callistemon kenmorrisonii	Betka Bottlebrush	N	SI	N	U	N	SI-N	N	N	SI	N	N/A	N	N	N	U	Inc-N	3.9
Vascular Plant	Eucalyptus cadens	Warby Range Swamp Gum	N	N	SI	U	N	Inc	SI-N	N	N	N	N/A	N	N	N	U	N	3.7
Vascular Plant	Notelaea lloydii	Lloyd's Olive	N	SI-N	N	Inc-SI	N	N	SI-N	N	N	N	N/A	N	N	N	U	SI	4.35167
Vascular Plant	Epilobium brunnescens beaugleholei	Bog Willow-herb	N	Inc	N	N	GI	GI-Inc	SI-N	N	N	SI	N/A	N	N	N	U	Inc	10.9033
Vascular Plant	Pterostylis cheraphila	Floodplain Rustyhood	N	N	Inc	Dec	N	Inc-SI	N	N	N	SI-N	N/A	SI-N	N	SI	U	SI-N	4.33333
Vascular Plant	Sarcochilus hartmannii	Waxy Sarcochilus	N	SI	N	Dec	N	N	SI-N	N	SI	N	N/A	N	N	SI-N	U	N	1.24333
Vascular Plant	Pandanus spiralis var. flammeus	Edgar Range Pandanus	N	N	N	N-SD	N	SI	N	N	SI-N	N	N/A	N	SI-N	N	U	SI	2.605
Nonvascular Plant	Pleurophascum occidentale	Western Giant-leaved Moss	SI	Inc-SI	SI-N	SI-N	N	SI-N	N	N	SD-Dec	SI-N	N/A	U	N	N	U	SI	4.10667
Vascular Plant	Muehlenbeckia horrida abdita	Remote Thorny Lignum	N	N	Inc	SI-N	N	Inc	SI	N	N	N	N/A	N	N	N	U	N	5.96667
Vascular Plant	Persicaria elatior	Knotweed	N	SI	N	SI-N	N	Inc-SI	SI-N	N	N	SI-N	N/A	N	N	N	U	SI-N	6.575
Vascular Plant	Grevillea christineae	Christine's Grevillea	N	N	Inc	Inc-SI	N	SI	SI	N	SD	SI-N	N/A	N	N	N	U	SI	6.66667
Vascular Plant	Grevillea infecunda	Anglesea Grevillea	N	SI	SI	GI-Inc	N	SI-N	SI-N	N	N-SD	N	N/A	N	N	N	U	SI	6.03667
Vascular Plant	Clematis fawcettii	Stream Clematis	N	SI-N	N	SI-N	N	SI	SI-N	N	N	N	N/A	SI-N	N	N	U	N	3.81667
Vascular Plant	Ranunculus anemoneus	Anemone Buttercup	N	Inc	N	GI	GI	N	N	Inc	N	N	N/A	N	N	N	U	SI	10.88
Vascular Plant	Baloskion longipes	Baloskion longipes	N	SI	N	SI	N	SI	N	N	N	N	N/A	N	N	N	U	SI	5.06
Vascular Plant	Chordifex abortivus	Manypeaks Rush	SI-N	Inc-SI	SI	U	N	N	SI	N	N	N	N/A	N	N	N	U	SI-N	4.40667
Vascular Plant	Pomaderris cotoneaster	Cotoneaster Pomaderris	N	SI	N	U	N	SI	SI	N	N	N	N/A	SI-N	N	N	U	N	4.43833
Vascular Plant	Pomaderris sericea	Bent Pomaderris	N	N	N	U	N	SI-N	SI	N	N	N	N/A	SI-N	N	N	U	SI	3.77333
Vascular Plant	Correa calycina	Correa calycina	SI-N	Inc	SI	U	N	SI	N	N	N-SD	N	N/A	N	SI	N	U	N	3.81833
Vascular Plant	Phebalium daviesii	Davies' Waxflower	Inc-SI	Inc-SI	N	SI-N-SD	N	SI	SI	N	N	N	N/A	N	N	N	N-SD	N/A	4.78333
Vascular Plant	Thesium australe	Austral Toadflax	N	SI	N	U	N	SI-N	SI	N	SD	N	N/A	N	N	SI	U	SI	4.395
Vascular Plant	Alectryon ramiflorus	Isis Tamarind	N	N	N	Inc-SI	N	N	SI	N	N-SD	N	N/A	U	N	N	U	Inc-SI	3.96667
Vascular Plant	Cossinia australiana	Cossinia	N	N	N	Inc	N	N	N	N	N	N	N/A	N	N	N	U	U	2.26667
Vascular Plant	Euphrasia bowdeniae	Euphrasia bowdeniae	N	SI	N	GI	SI-N	SI	Inc-SI	N	SI	N	N/A	N	N	N	U	Inc-SI	10.6667
Vascular Plant	Euphrasia semipicta	Peninsula Eyebright	N	Inc	N	GI	SI-N	SI	Inc-SI	N	N	N	N/A	N	N	N	U	SI-N	6.36667
Vascular Plant	Quassia bidwillii	Samadera bidwillii	N	SI	N	SI-N	N	SI	SI-N	N	SD	N	N/A	N	N	N	U	N	2.13333
Vascular Plant	Quassia sp. Mooney Creek (J.King s.n. 1949)	Samadera sp. Moonee Creek	SI-N	SI	N	SI-N	N	SI-N	N	N	N-SD	N	N/A	N	N	N	U	N	2.13333
Vascular Plant	Cyphanthera odgersii occidentalis	Western Woolly Cyphanthera	N	N	Inc	U	N	N	SI	N	SD	N	N/A	SI-N	N	N	U	Inc	5.1
Vascular Plant	Solanum karsense	Menindee Nightshade	N	N	SI	SD	N	Inc	SI	N	SD	N	N/A	N	N	N	U	N	1.34
Vascular Plant	Lasiopetalum joyceae	Lasiopetalum joyceae	N	SI	SI-N	SI	N	N	SI-N	N	SI-N	N	N/A	N	N	N	U	N	4.35167
Vascular Plant	Lasiopetalum rotundifolium	Round-leaf Lasiopetalum	N	N	Inc	SI	N	N	SI-N	N	N	N	N/A	N	N	N	U	N	3.96667
Vascular Plant	Stylidium coroniforme	Wongan Hills Triggerplant	N	N	Inc	Inc-SI	N	SI-N	SI	N	N	N	N/A	N	N	N	N-SD	N/A	5.03333
Vascular Plant	Stylidium galioides	Yellow Mountain Triggerplant	N	SI	N	Inc-SI	N	SI-N	SI	N	SI-N	N	N/A	N	N	N	U	SI	4.83333
Vascular Plant	Cadellia pentastylis	Ooline	N	SI	N	Inc-N	N	N-SD	SI-N	N	SI	N	N/A	U	N	N	U	N	4.4
Vascular Plant	Kelleria laxa	Kelleria	N	Inc	N	Inc-N	Inc	SI	SI	N	N	N	N/A	U	N	N	U	SI-N	6.825
Vascular Plant	Pimelea curviflora var. curviflora	Pimelea curviflora var. curviflora	N	SI	SI-N	SI	N	N	N	N	N-SD	N	N/A	N	N	N	U	N	2.48667
Vascular Plant	Tetratheca glandulosa	Glandular Pink-bell	N	SI	N	U	N	N	Inc-SI	N	N	N	N/A	SI	N	N	U	N	4.35167
Vascular Plant	Tetratheca juncea	Black-eyed Susan	Inc-SI	SI	N	SI-N	SI	N	Inc-SI	N	N-SD	N	N/A	SI	N	N	U	N	7.05167
Vascular Plant	Tasmannia glaucifolia	Fragrant Pepperbush	N	SI	N	SI-SD	SI	SI-N	SI-N	N	SI	SI-N	N/A	N	N	N	U	SI	6.23333
Vascular Plant	Tasmannia purpurascens	Broad-leaved Pepperbush	N	SI	N	SI-SD	SI	SI	N	N	SI	SI-N	N/A	N	N	N	U	N	5.03333
Vascular Plant	Xanthorrhoea bracteata	Shiny Grasstree	SI	Inc	N	SI-N	N	N	SI	N	N	N	N/A	N	N	N	U	SI-N	4.46667
Vascular Plant	Callitris oblonga oblonga	South Esk Pine	N	SI	SI-N	SI-N	N	SI-N	SI	N	SD	N	N/A	N	N	N	U	N	2.61833
Vascular Plant	Macrozamia occidua	Macrozamia occidua	N	Inc-SI	N	Inc-SI	N	N	SI-N	N	SI-N	N	N/A	Inc-SI	N	N	SI-N	N/A	7.46
Mammal	Bettongia tropica	Northern Bettong	N	SI	N	N	N	N	SI-N	N	SD	SI-N	SI-N	N/A	N	N	N	N/A	1.7
Mammal	Burramys parvus	Mountain Pygmy Possum	N	Inc	N	SD	GI	N	SI-N	GI	Inc-SI	SI-N	SI	N/A	N	N	N	N/A	11.275
Mammal	Dasycercus cristicauda	Mulgara	N	SI	N	N	N-SD	N	N	N	N	N	N	N/A	N	N	U	U	0.376667
Mammal	Dasyurus geoffroii	Western Quoll	N	Inc-SI	SI	Dec	N-SD	SD	SI-N	N	Dec	N	SD	N/A	N	N	SD	N/A	-5
Mammal	Dasyurus maculatus gracilis	Spotted-tailed Quoll (North QLD Subspecies)	SI-N	SI	N	SD	Inc-SI	SI	SI	N	SD	N	N	N/A	N	N	SI-N	N/A	3.48167
Mammal	Parantechinus apicalis	Dibbler	SI-N	SI	SI	N-SD	N	N	SI	N	N-SD	N	SD	N/A	N	N	N	N/A	1.36667
Mammal	Pseudantechinus mimulus	Carpentarian Antechinus	Inc-SI	Inc	N	N-SD	N	N	N	N	SI-N	N	N	N/A	N	N	U	SI-N	4.05833
Mammal	Sminthopsis aitkeni	Kangaroo Island Dunnart	N	GI	N	N	N	N	SI	N	N	SI	N	N/A	N	N	U	SI	5.2
Mammal	Sminthopsis douglasi	Julia Creek Dunnart	N	N	N	N	N	SI	SI	N	N	SI	N	N/A	N	N	N	N/A	2.68333
Mammal	Rhinonicteris aurantius (Pilbara form)	Pilbara Leaf-nosed Bat	N	Inc-SI	N	SD-Dec	N	SI	N	N	Inc	N	N	N/A	N	N	U	N	0.775926
Mammal	Lagorchestes hirsutus bernieri	Rufous Hare-wallaby (Bernier Island)	Inc	GI	N	N-SD	N	SI	SI	N	SI-N	N	N	N/A	N	N	Inc	N/A	8.81
Mammal	Lagorchestes hirsutus dorreae	Rufous Hare-wallaby (Dorre Island)	Inc	GI	N	N-SD	N	SI	SI	N	SI-N	N	N	N/A	N	N	Inc	N/A	8.81
Mammal	Lagorchestes hirsutus unnamed subsp.	Mala, Rufous Hare-Wallaby (central mainland form)	N	N	N	N-SD	N	N	SI	N	N	N	N	N/A	N	N	N	N/A	0.721667
Mammal	Macropus robustus isabellinus	Barrow Island Wallaroo (Euro)	Inc	GI	N	SD-Dec	N	N	N	N	SI	N	N	N/A	N	N	Inc	N/A	6.095
Mammal	Onychogalea fraenata	Bridled Nail-tail Wallaby	N	N	N	N-SD	N	N	N	N	SD	N	N	N/A	N	N	N	N/A	-1.535
Mammal	Petrogale lateralis lateralis	Black-flanked Rock-wallaby	SI	Inc-SI	SI	N-SD	N	N	N	N	SI	N	N	N/A	N	N	Inc-SI	N/A	5.605
Mammal	Petrogale persephone	Proserpine Rock-wallaby	SI-N	Inc	N	SD	N	Inc	SI-N	N	SI	N	N	N/A	N	N	Inc-SI	N/A	5.93333
Mammal	Petrogale xanthopus xanthopus	Yellow-footed Rock-wallaby (SA & NSW)	N	SI	N	N	N	SI	N	N	SI	N	N	N/A	N	N	N	N/A	2.71667
Mammal	Leporillus conditor	Greater Stick-nest Rat	Inc	Inc	SI-N	N	N-SD	N-SD	N	N	SD	SI-N	N	N/A	N	N	U	SI-N	3.62333
Mammal	Pseudomys australis	Plains Rat	N	Inc-SI	N	SD	N	SI	SI	N	SD-Dec	N	N-SD	N/A	N	N	N	N/A	-0.258333
Mammal	Pseudomys fieldi	Shark Bay Mouse	Inc	Inc	N	N	N	N	N	N	SI	N	SD	N/A	N	N	U	SI-N	4.55833
Mammal	Pseudomys fumeus	Smoky Mouse	SI-N	Inc-SI	SI	N-SD	SI-N	N	SI-N	N	SD	N	N	N/A	N	N	U	SI-N	3.36667
Mammal	Pseudomys oralis	Hastings River Mouse	N	SI	N	N	N	SI	SI-N	N	SD	N	N-SD	N/A	N	N	SI	N/A	2.57333
Mammal	Pseudomys pilligaensis	Pilliga Mouse	N	N	SI-N	SI-N	N	SI-N	SI-N	N	SD	N	N	N/A	N	N	U	N	1.2
Mammal	Pseudomys shortridgei	Heath Rat/Mouse	N	SI	Inc-SI	N	N	N	SI	N	SD	N	N	N/A	N	N	N-SD	N/A	1.73333
Mammal	Xeromys myoides	False Water Rat	SD	Inc	N	SD	N	Inc-SI	N	N	SD	N	N	N/A	N	N	U	N	0.5
Mammal	Zyzomys palatalis	Carpentarian Rock-rat	N	N	N	SD	N	Inc	SI	N	SI	N	N	N/A	N	N	U	SI-N	2.875
Mammal	Myrmecobius fasciatus	Numbat	N	N	SI	Dec	N	N	SI-N	N	SD	N	SI	N/A	N	N	N	N/A	-0.566667
Mammal	Notoryctes caurinus	Northern Marsupial Mole	N	N	N	SI	N	SI-N	SI-N	N	Inc-SI	N	N	N/A	N	N	U	N	4.495
Mammal	Notoryctes typhlops	Southern Marsupial Mole	N	SI	N	SI	N	SI-N	SI-N	N	Inc-SI	N	N	N/A	N	N	U	N	4.87167
Mammal	Isoodon auratus auratus	Golden Bandicoot (mainland)	SI-N	Inc	N	SD	N	N	SI	N	N	N	SD	N/A	N	N	SI-N	N/A	2.035
Mammal	Isoodon obesulus obesulus	Southern Brown Bandicoot (Eastern)	N	Inc-SI	SI	SD	N	N	SI	N	SD	N	SD	N/A	N	N	SI-N	N/A	1.13333
Mammal	Perameles bougainville bougainville	Western Barred Bandicoot (Shark Bay)	Inc	Inc	N	SD	N	N	SI-N	N	N	N	SD	N/A	N	N	SI	N/A	3.535
Mammal	Perameles gunnii gunnii	Eastern Barred Bandicoot (Tasmania)	N	Inc	N	SD	N	Inc-SI	SI	N	SD	N	SD	N/A	N	N	SI	N/A	2.36667
Mammal	Perameles gunnii unnamed subsp.	Eastern Barred Bandicoot (Mainland)	N	N	Inc	SD	N	Inc-SI	SI	N	SD	N	SD	N/A	N	N	N	N/A	1.995
Mammal	Gymnobelideus leadbeateri	Leadbeaters Possum	N	SI-N	SI	N-SD	N	N	SI	N	SD	N	N	N/A	N	N	N	N/A	1.02333
Mammal	Petaurus australis unnamed subsp.	Yellow-bellied Glider (Wet Tropics)	N	SI	N	SD	N	SI-N	SI-N	N	SD	SI	SI-N	N/A	N	N	N	N/A	1.35833
Mammal	Potorous gilbertii	Gilbert's Potoroo	GI	Inc	SI-N	SD	N	SI-N	SI-N	N	SD	N	N	N/A	N	N	SI	N/A	4.84833
Mammal	Potorous longipes	Long-footed Potoroo	N	Inc-SI	N	SD	N	Inc	N	N	SD	N	N	N/A	N	N	SI-N	N/A	2
Mammal	Pseudocheirus occidentalis	Western Ringtail Possum	N	SI	SI	N	Inc-SI	N	SI-N	N	SD	SI	SI	N/A	N	N	N	N/A	3.84833
Mammal	Pteropus poliocephalus	Grey-headed Flying-fox	N	Inc	N	Dec	N	N	N	N	SD-Dec	N	N	N/A	N	N	SI	N/A	-0.621667
Mammal	Lasiorhinus krefftii	Northern Hairy-nosed Wombat	N	N	N	N-SD	N	N	SI-N	N	Inc-SI	N	N	N/A	N	N	Inc	N/A	4.515
Mammal	Vombatus ursinus ursinus	Common Wombat (Bass Strait)	SI	GI	N	SD	N	SI	N	N	N	N	N	N/A	N	N	U	SI	5.26
Bird	Aquila audax fleayi	Wedge-tailed Eagle (Tasmanian)	N	GI	N	Dec	N	N	N	N	SD	N	N	N/A	N	N	SI-N	N/A	0.378333
Bird	Erythrotriorchis radiatus	Red Goshawk	N	Inc	N	Dec	N	SI	N	N	SD	N	N	N/A	N	N	U	SI	0.67
Bird	Cereopsis novaehollandiae grisea	Cape Barren Goose (South-western)	N	Inc	N	SD-Dec	N	N	SI	N	SD	N	N	N/A	N	N	U	N	0.433333
Bird	Atrichornis clamosus	Noisy Scrub-bird	SI	Inc	SI	SD	N	SI	SI	N	SD	N	N-SD	N/A	N	N	U	SI	4.16667
Bird	Casuarius casuarius johnsonii	Southern Cassowary	N	Inc-SI	N	Dec	N	Inc-SI	SI	N	SD-Dec	N	SD	N/A	N	N	U	N	-0.766667
Bird	Psophodes nigrogularis nigrogularis	Western Whipbird (Western Heath)	SI	Inc-SI	SI	SD	N	N	SI	N	N-SD	N	N	N/A	N	N	U	Inc	4.90667
Bird	Psophodes nigrogularis oberon	Western Whipbird (Western Mallee)	N	SI	SI	SD	N	N	SI	N	N-SD	N	N	N/A	N	N	U	N	1.7
Bird	Geophaps scripta scripta	Squatter Pigeon (Southern)	N	SI	N	SD	N	N	N	N	SD	N	SD	N/A	N	N	U	SI-N	-1.7
Bird	Geophaps smithii blaauwi	Partridge Pigeon (Western)	SI-N	Inc	N	SD	N	SI	SI	N	SD	N	SD	N/A	N	N	U	N	1.17
Bird	Geophaps smithii smithii	Partridge Pigeon (Eastern)	SI-N	Inc	N	SD	N	SI-N	SI	N	SD	N	N	N/A	N	N	U	SI	2.88167
Bird	Amytornis barbatus	Grey Grasswren (Bulloo)	N	SI	N	N	N	Inc	SI	N	N	N	SD	N/A	N	N	SI	N/A	3.01333
Bird	Amytornis textilis modestus	Thick-billed Grasswren (Eastern)	N	SI	N	N	N-SD	N	N	N	SD	N	SD	N/A	N	N	U	SI	-0.8
Bird	Malurus coronatus coronatus	Purple-crowned Fairy-wren (Western)	N	SI	N	N-SD	N	Inc-SI	N	N	SD	N	SD	N/A	N	N	N-SD	N/A	-1.575
Bird	Malurus leucopterus edouardi	White-winged Fairy-wren (Barrow Island)	Inc-SI	GI	N	N-SD	N	N	N	N	SD	N	N	N/A	N	N	SI-N	N/A	3.32
Bird	Stipiturus mallee	Mallee Emu-wren	N	N	N	SD-Dec	N	N	SI	N	N	N	SD	N/A	N	N	U	SI	-0.566667
Bird	Leipoa ocellata	Malleefowl	N	SI	SI	Dec	N-SD	SI	SI	N	N	N	SD	N/A	N	N	U	SI	1.53333
Bird	Lichenostomus melanops cassidix	Helmeted Honeyeater	N	SI-N	SI	SD	N	Inc-SI	SI-N	N	SD	N	SD	N/A	N	N	U	Inc	2.63333
Bird	Manorina melanotis	Black-eared Miner	N	N	N	Dec	N	N	SI	N	N	N	N	N/A	N	N	U	SI	0
Bird	Xanthomyza phrygia	Regent Honeyeater	N	Inc-SI	N	Dec	N	N	N	N	SD	N	SD	N/A	N	N	U	SI	-1.865
Bird	Falcunculus frontatus whitei	Crested Shrike-tit (Northern)	N	SI	N	N-SD	N	N	N	N	SD	N	N	N/A	N	N	U	N	-0.511667
Bird	Pachycephala rufogularis	Red-lored Whistler	N	N	N	Dec	N	N	SI	N	SD	N	N-SD	N/A	N	N	U	N	-2.83333
Bird	Acanthiza iredalei iredalei	Slender-billed Thornbill (Western)	N	SI	N	SD	N-SD	N	N	N	SD	N	SD	N/A	N	N	U	SI-N	-2.135
Bird	Dasyornis brachypterus	Eastern Bristlebird	N	SI	N	SD	N	N	Inc-SI	N	SD-Dec	N	SD	N/A	N	N	N	N/A	-1.24333
Bird	Dasyornis longirostris	Western Bristlebird	N	SI	SI	SD	N	N	SI	N	SD	N	SD	N/A	N	N	U	SI-N	0.488333
Bird	Pardalotus quadragintus	Forty-spotted Pardalote	SI	Inc	N	N-SD	N	N	SI-N	N	N-SD	GI-Inc	SD	N/A	N	N	U	SI	4.46667
Bird	Neochmia phaeton evangelinae	Crimson Finch (White-bellied)	N	SI	N	N-SD	N	SI	N	N	SD	N	SD	N/A	N	N	U	SI	-0.125
Bird	Neochmia ruficauda ruficauda	Star Finch (Eastern)	N	SI	N	N-SD	N	SI	SI-N	N	SD	N	SD	N/A	N	N	U	Inc-SI	1.56667
Bird	Poephila cincta cincta	Black-throated Finch (Southern)	N	SI	N	N-SD	N	SI	N	N	SD	N	SD	N/A	N	N	U	SI	0.158333
Bird	Pedionomus torquatus	Plains-wanderer	N	SI	N	Dec	N	N	N	N	N	N	SD	N/A	N	N	U	SI-N	-1.7
Bird	Cacatua pastinator pastinator	Muir's Corella (Southern)	N	N	N	Dec	N	N	N	N	SD	N	SD	N/A	N	N	U	Inc	-1.73333
Bird	Calyptorhynchus banksii graptogyne	Red-tailed Black-cockatoo (South-eastern)	N	SI	N	Dec	N	N	SI	N	N	SI	SI	N/A	N	N	U	SI-N	2.16667
Bird	Calyptorhynchus baudinii	Baudin's Black-cockatoo	N	Inc-SI	N	Dec	N	SI	N	N	SD	SI-N	SD	N/A	N	N	N	N/A	-0.843333
Bird	Calyptorhynchus lathami halmaturinus	Glossy Black-cockatoo (Kangaroo Island)	N	Inc	N	Dec	N	SI-N	SI	N	N	Inc-SI	Inc	N/A	N	N	U	Inc	6.13333
Bird	Calyptorhynchus latirostris	Carnaby's Black-cockatoo	N	Inc	N	Dec	N	Inc-SI	N	N	SD	N	SD	N/A	N	N	U	SI	0.366667
Bird	Cyclopsitta diophthalma coxeni	Coxen's Fig-parrot	N	Inc-SI	N	Dec	N	SI-N	N	N	SD	N	N-SD	N/A	N	N	U	Inc-SI	0.0433333
Bird	Lathamus discolor	Swift Parrot	N	Inc	N	Dec	N	N	SI-N	N	SD	SI	SI	N/A	N	N	U	SI	3.10833
Bird	Neophema chrysogaster	Orange-bellied Parrot	Inc	Inc-SI	N	Dec	N	N	SI-N	N	SD-Dec	N	N	N/A	N	N	U	Inc-SI	2
Bird	Pezoporus occidentalis	Night Parrot	N	SI	N	Dec	N-SD	Inc-SI	SI-N	N	SD	N	N	N/A	N	N	U	Inc-SI	-0.305
Bird	Pezoporus wallicus flaviventris	Western Ground Parrot	SI-N	Inc-SI	N	Dec	N-SD	N	SI	N	SD	N	N	N/A	N	N	U	Inc-SI	0.966667
Bird	Polytelis swainsonii	Superb Parrot	N	SI	N	Dec	N	N	SI-N	N	SD	N	N	N/A	N	N	U	N	-2.1
Bird	Psephotus chrysopterygius	Golden-shouldered Parrot	N	N	N	Dec	N	SI-N	SI	N	N	Inc	N	N/A	N	N	U	N	1.35833
Bird	Turnix melanogaster	Black-breasted Button-quail	N	Inc-SI	N	N-SD	N	SI	SI-N	N	SD	N	N-SD	N/A	N	N	U	SI-N	1.56667
Bird	Turnix olivii	Buff-breasted Button-quail	N	SI	N	N-SD	N	N	SI-N	N	N	N	N-SD	N/A	N	N	U	SI-N	1.02333
Bird	Tyto novaehollandiae melvillensis	Masked Owl (Tiwi Islands)	SI	GI	N	Dec	N	N	SI	N	SD	N	N	N/A	N	N	U	N	2.02333
Amphibian	Litoria aurea	Green and Golden Bell Frog	SI-N	Inc	N	SD	N	Inc	SI-N	N	SD	N	N	N/A	N	N	SD	N/A	2.53833
Amphibian	Litoria booroolongensis	Booroolong Frog	N	SI	SI	N	N	SI-N	N	N	N	N	N	N/A	N	N	U	SI	4.395
Amphibian	Litoria castanea	Yellow-spotted Tree frog	N	SI	N	N	N	SI	N	N	SD	N	N	N/A	N	N	U	SI-N	1.95167
Amphibian	Litoria lorica	Armoured Mistfrog	N	Inc	N	SI-N	N	Inc-SI	N	N	N-SD	N	N	N/A	N	N	U	SI-N	3.56333
Amphibian	Litoria olongburensis	Wallum Sedge Frog	SI	Inc	N	N	N	Inc	SI	N	N	N	SI-N	N/A	N	N	U	SI	8.1
Amphibian	Litoria piperata	Peppered Tree Frog	N	Inc	N	N	N	SI-N	N	N	N	N	N	N/A	N	N	U	SI	4.905
Amphibian	Litoria raniformis	Growling Grass Frog	N	Inc	SI	SD	N	Inc	SI	N	SD	N	N-SD	N/A	N	N	SD	N/A	2.56667
Amphibian	Litoria spenceri	Spotted Tree Frog	N	SI	SI-N	SI	N	SI	N	N	SI	N	N	N/A	N	N	U	N	4.25167
Amphibian	Litoria verreauxii alpina	Alpine Tree Frog	N	Inc	N	N	Inc	SI	SI	N	SD	N	N	N/A	N	N	U	SI	6.14
Amphibian	Geocrinia alba	White-bellied Frog	N	Inc	N	Inc-SI	N	Inc	SI-N	N	SI-N	N	U	N/A	N	N	Inc-SI	N/A	5.88
Amphibian	Geocrinia vitellina	Orange-bellied Frog	N	SI	N	Inc-SI	N	Inc	SI-N	N	N	N	U	N/A	N	N	Inc-SI	N/A	4.745
Amphibian	Heleioporus australiacus	Giant Burrowing Frog	N	Inc	N	N	N	SI	N	N	SI-N	N	N	N/A	N	N	U	N	4.43833
Amphibian	Mixophyes balbus	Stuttering Frog	N	Inc-SI	N	N	SI-N	Inc-SI	SI	N	SI-N	N	U	N/A	N	N	U	SI-N	6.94667
Amphibian	Philoria frosti	Baw Baw Frog	N	SI	SI	SI-N	Inc	Inc-SI	N	N	SI-N	N	N	N/A	N	N	SD	N/A	5.45167
Amphibian	Pseudophryne corroboree	Southern Corroboree Frog	N	Inc	N	N	Inc	Inc	SI	SI	SI-N	N	N	N/A	N	N	Inc-N-SD	N/A	8.68611
Amphibian	Pseudophryne pengilleyi	Northern Corroboree Frog	N	SI	SI	N	Inc	Inc	SI	SI	SI	N	N	N/A	N	N	SI-SD	N/A	8.85667
Amphibian	Spicospina flammocaerulea	Sunset Frog	N	SI	N	SD	N	Inc	SI	N	SI	N	U	N/A	N	N	SI	N/A	3.61
Amphibian	Taudactylus eungellensis	Eungella Day Frog	N	SI	N	SI	N	SI	N	N	SD	N	U	N/A	N	N	U	SI	3.26667
Amphibian	Taudactylus rheophilus	Tinkling Frog	N	SI	N	SI	SI-N	SI	N	N	SI-N	N	U	N/A	N	N	U	Inc-SI	5.36333
Reptile	Ctenophorus yinnietharra	Yinnietharra Rock Dragon	N	N	N	N-SD	N	N	SI-N	N	Inc	SI-N	N	N/A	N	N	U	SI	5.05167
Reptile	Emydura signata	Bellinger River Emydura	N	Inc	N	SD-Dec	N	SI-N	N	N	SD	N	SD	N/A	N	N	U	Inc-SI	0.5
Reptile	Pseudemydura umbrina	Western Swamp Tortoise	N	SI-N	SI	SD	N	Inc	SI	N	Inc-SI	N	N	N/A	N	N	U	Inc	7.66667
Reptile	Denisonia maculata	Ornamental Snake	N	SI	N	N-SD	SD	Inc-SI	SI	N	N	N	SI-N	N/A	N	N	U	N	2.56667
Reptile	Hoplocephalus bungaroides	Broad-headed snake	N	SI	SI	N	SI-N	N	N	N	SI	N	SI	N/A	N	N	U	N	5.57333
Reptile	Aprasia parapulchella	Pink-tailed legless lizard	N	SI-N	Inc-SI	U	SI-N	SI-N	N	N	N	N	SI	N/A	N	N	U	N	4.995
Reptile	Delma impar	Striped legless lizard	N	SI	SI	SI	N	N	N	N	N-SD	N	N	N/A	N	N	U	SI	4.35167
Reptile	Delma labialis	Striped-tailed delma	SI	SI	N	U	SD	N	SI-N	N	SD	N	N	N/A	N	N	U	N	0.366667
Reptile	Paradelma orientalis	Brigalow Scaly-foot	N	N	N	U	N	N	N	N	SD	N	SI-N	N/A	N	N	U	N	-0.7
Reptile	Ctenotus angusticeps	Airlie Island Ctenotus	GI-Inc	Inc	N	U	N	N	N	N	SD	N	N	N/A	N	N	U	Inc-SI	5.725
Reptile	Egernia rugosa	Yakka skink	N	SI	N	SI	N	N	N	N	SD	N	SD	N/A	N	N	U	N	0
Reptile	Egernia stokesii badia	Western spiny-tailed skink	N	SI	SI	N	N	N	N	N	N-SD	SI-N	SD	N/A	N	N	U	SI-N	1.7
Reptile	Eulamprus leuraensis	Blue Mountains water skink	N	SI	N	N	N	Inc	N	N	SI	SI	N	N/A	N	N	SI	N/A	7.63333

## Sheet: Notes
The first spreadsheet (Exposure %) gives the direct exposure data for each of the 213 species assessed. The percentages represent the percentage of the species range (SNES 2008) that falls within each climate exposure category. Categories represent the difference (absolute value) in mean annual temperature and difference in mean annual moisture index between the present time and 2050. Projections…
The second spreadsheet (Sensitivity) gives the indirect exposure and sensitivity scores for each of the 213 species assessed. The scores are as follows: GI - greatly increased vulnerability; Inc - increased vulnerability; SI - somewhat increased vulnerability; N - neutral; SD - somewhat decreased vulnerability; Dec - decreased vulnerability. A score of U represents unknown, and N/A means that thi…
