# Supplementary material for: Mapping the Drivers of Climate Change Vulnerability for Australia’s Threatened Species
Source: PLoS One. 2015 May 27;10(5):e0124766. doi: 10.1371/journal.pone.0124766 (PMC4446039; doi:10.1371/journal.pone.0124766)
Supplement: S2 Dataset — (XLSX) [file pone.0124766.s007.xlsx]

## Sheet: Species Info
						Movement		Potentially climate affected factors					Habitat		Interspecific Interactions					Genetic Factors		Phenological Response
ID	Taxon	Common Name	Scientific Name	Conservation Status	Data status	Dispersal barrierers	Dispersal ability	Reliance on particular temperatures		Reliance on particular moisture		Reliance on disturbance regimes	Reliance on ice/snow-cover	Abiotic habitat	Reliance on other species for habitat	Dietary versatility	Pollinator versatility	Reliance on other species for propagule dispersal	Reliance on other species for other interspecific interaction not listed	Measured genetic variation	Signs of recent bottlenecks	Signs of phenological respone to climate change	Map ID	Data sources	Notes
1	Mammal	Northern Bettong	Bettongia tropica	Endangered	Good		Low dispersal between sub populations, normally stay within 59ha home range, even after disturbances (fire). Vernes (1998) found that male northern bettongs have a larger range of movements than female bettongs, 72  10.9ha versus 49  8.4ha. However, both genders had a high mean rate of movement while foraging. Ranges overlapped for individuals, both between and within sexes. Fire has no impact …		Can assess based on info in other columns (habitat requirements)		Can assess based on info in other columns (habitat requirements)	Food sources depend on association with fire	NA	Tall and medium open eucalypt forest with grassy understorey (Harrington & Sanderson 1994; Maxwell et al. 1996). These habitat types occur as a narrow fragmented strip along the western edge of wet tropical rainforests. Northern Bettongs prefer ridges rather than gullies (Vernes 2003). Northern Bettongs show no clear association with soil type and are found in forests growing on basalt, granite, …	Requires eucalypt forest for primary food source (truffles)	Hypogenous fungi (ie. truffles) are the main food item of the Northern Bettong with grasses (particularly the stem bases from Cockatoo Grass, Alloteropsis semialata), lilies, forbs, invertebrates, fruits and seeds being minor components in decreasing order of importance (Johnson & McIlwee 1997; McIlwee & Johnson 1998). Most of the fungi are intimately associated with the root systems of species o…	NA	Can assess based on info in other columns (most mammals disperse readily by themselves)	Feral pigs compete for food source (truffles), predated on by introduced foxes and dogs. Laurance (1996) and Laurance and Harrington (1997) have shown that a large proportion (up to 47.4%) of sites in bettong habitat has been affected by pig rooting activity. They suggest that pigs may represent a significant threat to northern bettongs, probably as a contributing factor to declines in concert wi…	mtDNA allele frequencies indicated relatively limited gene ﬂow within the Lamb Range over distances as short as nine km. Tests of population divergence using microsatellites (FST and assignment tests) strongly supported this result. The northern bettong has substantial genetic diversity with an mtDNA nucleotide diversity level of 2.8% and expected heterozygosity of 0.75 for microsatellite loci. W…			214	http://www.environment.gov.au/biodiversity/threatened/publications/recovery/northern-bettong/pubs/northern-bettong.pdf http://www.environment.gov.au/cgi-bin/sprat/public/publicspecies.pl?taxon_id=214 http://onlinelibrary.wiley.com/doi/10.1046/j.1365-294X.2000.01110.x/pdf
2	Mammal	Mountain Pygmy Possum	Burramys parvus	Endangered	Good	When Mountain Pygmy-possums cross between boulderfield patches they travel through areas of shrub cover. Radio tracking on Mt Blue Cow (Broome 1992, 2001a) and studies at Mt Hotham (Mansergh & Scotts 1989) have shown that roads and open ski runs can inhibit or prevent these movements. Movements between boulderfield areas are mostly restricted to the snow-free season. During the period of deep win…	Mountain Pygmy-possums are largely restricted to discrete patches of habitat but individuals often travel long distances between patches to meet their daily or seasonal requirements. Both sexes have been observed making nightly excursions over distances of 1 km from low to high elevations to prey on Bogong Moths, which congregate on the high peaks between November and March (Broome 2001a, b). Juv…	It is physiologically intolerant to temperatures exceeding 28 °C (Fleming 1985) and is found only above 1400 m in boulder ﬁelds associated with vegetation such as mountain plum-pine (Podocarpus lawrencei) and alpine pepper (Tasmania xerophylla). The specialized nature of its habitat results in a patchy distribution for B. parvus, with a total area of available critical habitat of only 10 km2 (Smi…	Can assess based on info in other columns (habitat requirements).It is physiologically intolerant to temperatures exceeding 28 °C (Fleming 1985) and is found only above 1400 m in boulder ﬁelds associated with vegetation such as mountain plum-pine (Podocarpus lawrencei) and alpine pepper (Tasmania xerophylla). The specialized nature of its habitat results in a patchy distribution for B. parvus, wi…		Can assess based on info in other columns (habitat requirements)	Increased fire frequency linked to climate change could also lead to the reduction of the Mountain Pygmy-possum's secondary food source, the slow-growing Mountain Plum Pine. Wildfire in alpine areas represents both an immediate threat to the Mountain Pygmy-possums and a longer term threat as it can affect ongoing food supply and availability of high quality habitat. Alpine vegetation communities …	The Mountain Pygmy-possum is the only Australian mammal confined in its distribution to the Australian Alps bioregion (Broome 2001a). It is dependent on winter snow and thus is confined to areas above the winter snowline, approximately 1370 m above sea-level; in NSW it is thought to occur mostly at elevations above 1650 m (NSW NPWS 2002). Evidence from the fossil record indicates that the extent …	The total area of occupancy is estimated to be less than 7 km². High quality habitat for this species is characterised by deep, extensive boulderfields, high elevations, abundant Bogong Moths (Agrostis infusa), and a nearby seed source (Broome 2001a; Mansergh & Broome 1994). These factors influence the quality of nesting, hibernation sites and the abundance of resources. Strongly density-dependen…	The shrubby heathland associated with Mountain Pygmy-possum habitat is characterised by the Mountain Plum-pine Podocarpus lawrencei (see cover photo), the distribution of which is closely correlated with the boulderfields.	The boulderfields are also used as summer aestivation sites by migratory Bogong Moths, which form a major part of the diet of the Mountain Pygmy-possum (Common 1954; Mansergh et al. 1990; Smith & Broome 1992). Tree species diversity appears important as Caughley (1986) found that in late summer and autumn more Mountain Pygmy-possums were trapped at sites which had a diverse assemblage of shrubs (…	NA	Can assess based on info in other columns (most mammals disperse readily by themselves)	In the Kosciuszko National Park boulderfields, the Mountain Pygmy-possum associates with the Broad-toothed Rat (Mastacomys fuscus); Dusky Antechinus (Antechinus swainsonii); Bush Rat (Rattus fuscipes) and, to a lesser extent, Agile Antechinus (Antechinus agilis) (Broome et al. 2005). Competition or predation from co-occurring small mammal species may be sufficient to explain its restriction to ha…	The populations exhibit high levels of genetic divergence and fall into three distinct groups from the northern, central and southern areas of the distribution of this species. Within the central area, there is further genetic fragmentation (Mitrovski et al. 2007a). Mitrovsiki and colleagues (2007b) report that genetic diversity in the Mountain Pygmy-possum population at Mt Buller has declined si…		Increased temperatures can affect Mountain Pygmy-possums by disrupting their winter hibernation and waking them before the arrival of their main food, the Bogong Moth. This was well illustrated in 2006, when the extremely warm spring resulted in early and rapid snow melt in Kosciuszko National Park. This, in turn, encouraged the Mountain Pygmy-possums to emerge from their winter hibernation a mon…	267	http://www.environment.gov.au/cgi-bin/sprat/public/publicspecies.pl?taxon_id=267 http://www.environment.nsw.gov.au/resources/nature/recoveryplanMountainPygmy-possum.pdf
3	Mammal	Mulgara	Dasycercus cristicauda	Vulnerable	Good		Particularly in resource-poor sand country, many small mammals must exploit ephemeral food sources by moving often over many kilometres without establishing a stable home range. Therefore, the sedentary life style of the mulgara (Masters, 2003; this study) is unusual for a medium-sized dasyurid inhabiting sandy spinifex habitat. It is possible that the larger body size allows mulgaras to exploit …	Numbers fluctuate dramatically according to climatic conditions making it difficult to estimate the size of the population.	Can assess based on info in other columns (habitat requirements)		Can assess based on info in other columns (habitat requirements)	Finally, there is contrasting evidence regarding the impact of the ﬁre age of Triodia grassland on residency by D. blythi. The species is widely considered to have a preference for hummock grassland with medium to dense cover (e.g. Masters 1998); however, the number known to be alive did not change when harvesting reduced Triodia cover from 42 to 21% (Masters et al. 2003). Further, there is evide…	NA	During day - shelter in burrows around 0.5m deep. Brush-tailed Mulgaras occur in a range of vegetation types; however, the principal habitat is mature hummock grasslands of spinifex, especially Triodia basedowii and T. pungens(Masters et al. 2003). The crest-tailed mulgara may prefer sand dune habitats: in the Simpson Desert, especially where these are vegetated with canegrass (Zygochloa paradoxa…		Both insectivorous and carnivorous taking a range of insects, scorpions, centipedes, rodents, small marsupials and reptiles. It is also possible that spatial resource patchiness is an important driver of site occupancy. Masters (1998), for example, hypothesised that because D. blythi is largely sedentary, its occurrence may coincide with run-on patches that are characterised by relatively high pr…	NA	Can assess based on info in other columns (most mammals disperse readily by themselves)	Both species are threatened by fox and cat predation. It is therefore disturbing that we observed a signiﬁcant proportion of our study animals being killed by cats and foxes. Although the sample size was too small for any statistical analysis, if the observed mortality rate (three of the nine individuals are killed over 2.5 months) is indicative of long-term average mortality rates, then the mulg…				328	http://www.nretas.nt.gov.au/__data/assets/pdf_file/0016/10825/brushtailed_mulgara_vu.pdf http://www.nretas.nt.gov.au/__data/assets/pdf_file/0017/10826/cresttail_mulgara_vu.pdf http://www.publish.csiro.au/?act=view_file&file_id=ZO11052.pdf http://onlinelibrary.wiley.com/doi/10.1111/j.1469-7998.2007.00334.x/pdf http://www.publish.csiro.au/?act=view_file&file_id=WR01089.pdf	Originally only one species of Mulgara was recognised (which was the case in 2002 when population trends were done). Now two species of Mulgara recognised (2006). Because most previous records did not distinguish among the two species of mulgara now recognized, there is ambiguity about the distribution of both species.
4	Mammal	Western Quoll	Dasyurus geoffroii	Vulnerable	Good		Juvenile female Chuditch remain close to the maternal home range, whereas males will disperse within two weeks of weaning (Soderquist & Serena 2000). Seasonal movements have not been recorded for the species. This species are solitary animals that occupy large home ranges. Typically home ranges are between 3-6km *females and 5-15km *males.	Pouliquen-Young (1999) predicted that if climate change caused the temperature to increase by 2° C then the area north of the line between Perth and Norseman will become climatically unfavourable for Chuditch. It has been predicted that by 2040 the temperature in Western Australia will rise between 2 and 4° C with the greatest warming in the south and in winter (Arnold 1988). The largest portion …	Can assess based on info in other columns (habitat requirements)		Can assess based on info in other columns (habitat requirements). Eg. Chuditch populations occur in both moist, densely vegetated, steeply sloping forest and drier, open, gently sloping forest.	Chuditch are capable of surviving the current prescribed burning regimes (generally five to seven year rotation) undertaken in Jarrah forest. It is likely that cooler spring burns are preferred, as den logs are generally not destroyed and invertebrate fauna recover more quickly during this season (Orell & Morris 1994). Altering of fire regimes is predicted as a threat to this species.	NA	Now known only from Western Australia where it predominantly occurs in Jarrah (Eucalyptus marginata) forest. The former range of Chuditch suggests that the species utilised a wide variety of habitats including dry schlerophyll forests, beaches and deserts (Burbidge et al. 1988; Shortridge 1909). Chuditch currently inhabit most kinds of wooded habitat within its current range including eucalypt fo…		The diet of Chuditch is predominantly large invertebrates and is supplemented by small mammals, birds and lizards (Orell & Morris 1994). Some plant matter has also been recorded in the diet including the red pulp surrounding Zamia (Macrozamia reidlei) seeds (Serena et al. 1991). Food is limited during the colder months between June and August (Orell & Morris 1994). Chuditch are known to forage al…	NA	Can assess based on info in other columns (most mammals disperse readily by themselves)	Threatened by predation by foxes and cats.	Despite severe range contraction, western quolls (chuditch) have higher genetic variation than other Australian quoll species. Conversely, genetic variation is lowest in eastern quolls, but also in northern quolls restricted to islands. Evidence of founder effects were detected in translocated island, but not in translocated mainland populations, emphasizing that greater losses in genetic diversi…			330	http://www.environment.gov.au/cgi-bin/sprat/public/publicspecies.pl?taxon_id=330 http://www.environment.gov.au/biodiversity/threatened/publications/recovery/chuditch/index.html http://www.google.com.au/url?sa=t&rct=j&q=&esrc=s&source=web&cd=4&sqi=2&ved=0CEAQFjAD&url=http%3A%2F%2Funsworks.unsw.edu.au%2Ffapi%2Fdatastream%2Funsworks%3A9925%2FSOURCE01&ei=NDuGT_e1DoeZiQf6uIGlBw&usg=AFQjCNE6Z3y8-_15Jhx…
5	Mammal	Spotted-tailed Quoll (North QLD Subspecies)	Dasyurus maculatus gracilis	Endangered	Good	Habitat loss, modification and fragmentation are serious threats to the species due to the species large home range requirements and resultant low densities that affects the ability of populations to remain viable (Jones et al. 2003).	The Spotted-tailed Quoll (North Queensland subspecies) are territorial with overlapping home ranges. The home ranges of individuals vary from 100–200 ha. Communal latrine sites can be found where these home ranges overlap (Qld DERM 2006). Males are recorded as moving greater distances than females (Burnett 1993). Preliminary results of radiotracking and mark–recapture studies of tiger quolls in t…		Can assess based on info in other columns (habitat requirements). The species occurs in six small and disjunct populations in tropical northern Queensland with high rainfall and plenty of prey species (Jones et al. 2003). The subspecies is mostly confined to the relatively cool, wet and climatically equable upland closed-forests (mostly above 900 m altitude) that occur in the upper catchments of …		Can assess based on info in other columns (habitat requirements). Eg. The species occurs in six small and disjunct populations in tropical northern Queensland with high rainfall and plenty of prey species (Jones et al. 2003). The subspecies is mostly confined to the relatively cool, wet and climatically equable upland closed-forests (mostly above 900 m altitude) that occur in the upper catchments…	Habitat loss, modification and fragmentation are serious threats to the species due to the species large home range requirements and resultant low densities that affects the ability of populations to remain viable (Jones et al. 2003). Impacts of fire, either wildfire or prescribed burning, on habitat is also suggested to impact negatively on the species, through lowering refuge sites, creating ho…	NA	Historically, the Spotted-tailed Quoll (North Queensland subspecies) occurred from the Paluma Range near Townsville north to near Cooktown, in north-eastern Queensland. The northern taxon is now thought to be confined to two extant populations: one centered on the Windsor and Carbine Tablelands, Thornton Peak, Mount Finnegan and associated smaller ranges; and the other centered on the Atherton Ta…		The Spotted-tailed Quoll (North Queensland subspecies) eats a range of animals either as prey or carrion, including insects, reptiles, birds and mammals up to the size of a small wallaby. It is also attracted to areas of human habitation in search of food scraps and, in particular, poultry (Qld DERM 2006).	NA	Can assess based on info in other columns (most mammals disperse readily by themselves)	Threatened by predation and competition from cats and poisioning from cane toads.	Genetic studies have been undertaken by Firestone and colleagues (1999) indicating that the Spotted-tailed Quoll (Northern Queensland subspecies) has a closer similarity to NSW populations than between other mainland and Tasmanian Quoll populations. This does not, however, mean that the management position of the isolated northern population is any less important (Firestone et al. 1999). Tiger qu…			64475	http://www.environment.gov.au/cgi-bin/sprat/public/publicspecies.pl?taxon_id=64475 http://onlinelibrary.wiley.com/doi/10.1046/j.1365-294x.1999.00745.x/abstract	Subspecies may be a result of clinal adaptation, Tasmanian population should be elevated to a subspecies level of its own. First, Tasmanian populations of tiger quolls should be recognized as distinct conservation units separate from those on the mainland. The taxonomy should reﬂect this and the Tasmanian populations should be elevated to the subspecies level. Second, the status of north Queensla…
6	Mammal	Dibbler	Parantechinus apicalis	Endangered	Good		Radio-tracking of Dibblers in Fitzgerald River National Park showed that they occupy distinct but overlapping home ranges in summer and that they probably do not move far. Males occupy larger home ranges than females (Friend 2004). Info from paper on dispersal in antechinus spp. (not this specific species, but related taxa): I n the ma j o r i t y o f ins t anc e s dispersal was over large distan…		Can assess based on info in other columns (habitat requirements)		Can assess based on info in other columns (habitat requirements)	The Dibbler's need for long-unburnt vegetation may be related to high invertebrate density in thick leaf litter accumulations or to the cover afforded by dense vegetation which protects against predators, including birds of prey and, at mainland sites, the introduced fox and feral cat (Friend 2004). In the absence of foxes, the Dibbler may occupy vegetation at an earlier stage of recovery after f…	NA	Dibblers have been recorded over an extensive area and it is likely that they can occupy a diverse range of habitats. Dibblers seem to prefer vegetation with a dense canopy greater than 1 m high which has been unburnt for at least 10 years or more (Baczocha & Start 1996). In some locations, the presence of Proteaceous and Myrtaceous flowering shrubs may also be important (Maxwell et al. 1996) Mai…		Analysis of Dibbler scats from Boullanger and Whitlock Islands showed that the diet is dominated by arthropods (65%) with some vegetable (25%) matter (Bencini et al. 2001). Scat analysis has identified beetles, cockroaches, grasshoppers, termites, ants and spiders in the diet of the Dibbler, as well as the remains of feathers and lizard scales (Bencini et al. 2001; Fuller & Burbidge 1987). Dibble…	NA	Can assess based on info in other columns (most mammals disperse readily by themselves)	Introduced predators, such as foxes, prey on Dibblers. For instance, a radio-tracking study found the remains of a radio-collared Dibbler in fox scat in the Fitzgerald River National Park in 2001 (Friend 2004). The arrival of foxes in NSW in the 1920s coincides with the decline of Dibblers over much of their historical range. Likewise, cats are known to take Dibblers and are present throughout th…	while large dasyurids, bandicoots, wombats, koalas and small–medium macropodoids tend to have low-medium levels of diversity (Table 22.2). Populations with the lowest levels are typically from species with restricted distributions, that are threatened, found on islands, are captive or have been established via translocation (Table 22.2). In comparison to other species the Dibbler has He estimates…			313	http://onlinelibrary.wiley.com/doi/10.1046/j.1471-8286.2003.00403.x/full http://books.google.com.au/books?id=OBztA9R-T8AC&pg=PA464&lpg=PA464&dq=genetics+of+Parantechinus+apicalis&source=bl&ots=n35SUEVYP2&sig=ao7iCpkMNWTFpK16aYf1HH1gzl0&hl=en&sa=X&ei=NB-eT7epKuyQiAf2w8S2Dg&ved=0CD0Q6AEwBA#v=onepage&q=genetics%20of%20Parantechinus%20apicalis&f=false http://www.environment.gov.au/cgi-bin/sprat/publi…
7	Mammal	Carpentarian Antechinus	Pseudantechinus mimulus	Vulnerable	Good		Info from paper on dispersal in antechinus spp. (not this specific species, but related taxa): I n the ma j o r i t y o f ins t anc e s dispersal was over large distances a n d led to p e r m a n e n t depa rtur e f rom the s t u d y area, suggesting t h a t moveme n t s are typically greater t h a n 150 m, a n d span several h o m e r a n g e s. F i v e c a p t u r e - m a r k - r e l e a s e t …		Can assess based on info in other columns (habitat requirements)		Can assess based on info in other columns (habitat requirements)	However, there is little or no specific information about the response of the three mammal species considered here to individual fires or fire regimes, because these species have been subject to so little research. There are no data on the responses of carpentarian antechinus and butler’s dunnart to fire. Major threats to the population are not known, however, it is thought that changes to the fi…	NA	The carpentarian antechinus is known from three broadly-defined sites - Alexandria (Barkly Tablelands, NT), the Pellew Islands, and north-western Queensland (Fig. 1). The Alexandria record (from 1905) is particularly imprecise, and somewhat anomalous. As now defined, Alexandria station comprises almost entirely mitchell grasslands, with scattered bluebush swamps - environments highly unlikely to …		Considered fairly solitary, and probably consume a broad variety of invertebrate and small vertebrate food, and hence may be somewhat less affected by habitat change and predation.	NA	Can assess based on info in other columns (most mammals disperse readily by themselves)		A much broader morphological and genetic study of populations of P. macdonnellensis itself from across its present and former range is required to resolve relationships.	The carpentarian antechinus is known from three broadly-defined sites - Alexandria (Barkly Tablelands, NT), the Pellew Islands, and north-western Queensland (Fig. 1). Given the uncertainties about the distribution of this species, it is difficult to estimate the extent of occurrence or area of occupancy. A minimum area of occupancy can be calculated from the size of the islands from which the spe…		59283	http://onlinelibrary.wiley.com/doi/10.1111/j.1442-9993.1991.tb01058.x/abstract http://www.nretas.nt.gov.au/__data/assets/pdf_file/0011/10820/carpentarian_antechinus_en.pdf http://cf5pm8sz2l.search.serialssolutions.com/?ctx_ver=Z39.882004&ctx_enc=info%3Aofi%2Fenc%3AUTF8&rfr_id=info:sid/summon.serialssolutions.com&rft_val_fmt=info:ofi/fmt:kev:mtx:journal&rft.genre=article&rft.atitle=Pseudantechinus…	Lack of information on this species. Makes it hard to define critical habitat, diet, etc.
8	Mammal	Kangaroo Island Dunnart	Sminthopsis aitkeni	Endangered	Good		As with other dunnarts (Kitchener et al. 1984), the Kangaroo Island Dunnart is nocturnal, moving around mostly at night, with a short period of rest at night (around 2 hours). The same dens are used during both day and night, and a series of shelters are accessed over the home range (Gates 2001b). It seems that the home range size for the dunnarts is between 0.34 ha and 2.32 ha, with males moving…		Can assess based on info in other columns (habitat requirements)		Can assess based on info in other columns (habitat requirements). It is therefore likely that the remaining vegetation on the island could potentially be suitable for the dunnarts habitat or shelter on night foraging movements. The six sites where the dunnarts are recorded to inhabit all occur within the higher rainfall areas of the island.	The Kangaroo Island Dunnart is threatened by severe isolation of its population, and the many compounding factors that aid in habitat loss. This habitat may result in a more fragmented distribution. These factors include: - an altered fire regime with less frequent, but more intense fires - native vegetation clearing. - on going modification of the remaining habitat as a result of grazing (both n…	NA	This species is found in the western half of Kangaroo Island, in remnant habitats of eucalypt woodland, primarily on sandy soils, often with a low heath understorey. It was last recorded in 2001, with 22 dunnarts being captured from six locations, including four new locations, adding to the 10 individuals caught since 1969. All recent catches were in protected locations where native vegetation re…	Limited radio-tracking data showed that a range of micro-habitats are selected for day shelters(Gates 2001). The dunnarts sheltered under Yaccas where the fronds were continuous to ground level (n=4), in leaf litter under Desert Banksias (n=4), in holes/burrows (n=3) and inside a dead Yacca trunk (n=1). At the major site there appeared to be a preference for sheltering under Yaccas, including one…	Ground-dwelling invertebrates are the primary food source for the Kangaroo Island Dunnart (Gates 2001a), with scat analysis (Gates 2001b) showing spiders (recorded in 59% of scats) and ants (recorded in 56% of scats) as the primary items; with beetles and scorpions also recorded (in 36% of scats) and one record of grasshopper and centipede (Gates 2001a). Dunnarts are primarily nocturnal, opportun…	NA	Can assess based on info in other columns (most mammals disperse readily by themselves)	The first records of this species were obtained as a direct result of vegetation clearance, with animals being captured by dogs as they fled from felled Yaccas. Land clearance for agriculture is therefore directly implicated as an agent of decline. Ongoing modification to remaining habitat, as a result of stock and native animal grazing, is also likely to have contributed to the effects of habita…	* Not availiable	If a catastrophic event should occur on Kangaroo Island, such as a large scale fire or flood, the survival of the Kangaroo Island Dunnart could be highly threatened. It is possible that the genetic transfer that could be occurring between these populations, or indeed the whole population itself, may be lost in one severe catastrophic event. Within its range, the species is known from only 35 reco…		300	http://www.environment.gov.au/biodiversity/threatened/publications/recovery/pubs/ki-dunnart.pdf http://www.environment.gov.au/cgi-bin/sprat/public/publicspecies.pl?taxon_id=300
9	Mammal	Julia Creek Dunnart	Sminthopsis douglasi	Endangered	Good		The species appears to be highly mobile, although it occupies stable home ranges that range from 0.25ha to 7.125ha in size (Mifsud 1999).		Can assess based on info in other columns (habitat requirements)		Can assess based on info in other columns (habitat requirements)	Unpredictable events such as heavy, prolonged rainfall which can cause severe flooding, could have the potential to cause high mortality of juvenile S. douglasi if such an event occurs when young are not sufficiently mobile to escape rising floodwaters and similarly, females carrying pouch young may be at risk form drowning because of the increased weight being carried, preventing them from swimm…	NA	The habitat for this species is predominantly Mitchell Grass on cracking clay soils (the "downs country" of north-western Qld). The animals may utilise cracks in the soil for shelter, but the cracks close up during the wet season (Maxwell et al. 1996). Sminthopsis douglasi is restricted to the Mitchell grass downs country of north-west Queensland. The region is characterised by predominantly gras…	The habitat requirements of S. douglasi ensure that it remains an obligate in Mitchell grass (Astrebla spp.) tussock grasslands which grow in areas of dominant summer rainfall. These grasslands are described as treeless or lightly timbered and occur on rolling plains (Downs) on deep cracking clay soils (Wilson 1999). They are the dominant feature of the MGD bioregion, covering approximately 23 mi…	It is a carnivorous species that feeds on arthropods such as crickets, cockroaches, silverfish and slaters, as well as arachnids and small reptiles (Mifsud 2001b).	NA	Can assess based on info in other columns (most mammals disperse readily by themselves)	Prickly acacia threatens the environment by turning grasslands into impenetrable, thorny scrub and by replacing grasses with less stable, short-lived plants. In the Mitchell Grass Downs it poses a threat to 25 rare and threatened animal species and 2 endangered plant communities. The Julia Creek Dunnart and many other small mammals are at risk from the prickly acacia as it kills off the grassland…	Here we characterize seven dinucleotide microsatellite loci with between two and nine alleles per locus and expected heterozygosities ranging from 0.53 to 0.91. These markers provide an additional approach to the study of the ecology and conservation status of the Julia Creek dunnart. He of the seven loci: 0.74, 0.65, 0.53, 0.80, 0.73, 0.91, 0.75. In comparison to other dasyurus: the Dibbler has …	Population status, size and trend are unknown. Security is poor as it is not known from any reserved area (Maxwell et al. 1996). . The geographical range of the species was enlarged to over 200 km in a north–south direction and the number of known localities increased from three to 11. Based on this information, the Julia Creek dunnart was classified as Endangered (IUCN Criteria: B1 + 2bd + 3d; M…		305	http://onlinelibrary.wiley.com/doi/10.1046/j.1471-8286.2003.00514.x/abstract http://www.environment.gov.au/biodiversity/threatened/publications/recovery/pubs/juliacreek-dunnart.pdf http://www.environment.gov.au/biodiversity/threatened/publications/pubs/tsd05julia-creek-dunnart.pdf http://www.environment.gov.au/cgi-bin/sprat/public/publicspecies.pl?taxon_id=305
10	Mammal	Pilbara Leaf-nosed Bat	Rhinonicteris aurantius (Pilbara form)	Vulnerable	Good	Two flat areas devoid of the deep caves that support roost microclimates required by R. aurantia are thought to limit gene flow in this species — the Great Sandy Desert and the Fortescue Valley in the Pilbara. An extensive discussion on the likelihood that the Great Sandy Desert has completely isolated the Pilbara and Kimberley populations based on geological data was undertaken by Armstrong (200…	More recently, several occurrences of the Pilbara Leaf-nosed Bat have been recorded near Goldsworthy, though roosts have not yet been confirmed in any of the caves that they have been observed near (Ecologia 2005a, b, 2006b). Along with observations of one to two individuals at Soansville and in the granite terrain of Hillside station, they represent the only known utilisation of natural caves no…		Can assess based on info in other columns (habitat requirements)		Can assess based on info in other columns (habitat requirements). n the Pilbara, it was suggested that bats might occupy some locations throughout the year if sufficient water was present to maintain humidity in roosts. In other roosts, they might move elsewhere when conditions dry out, as was observed in Barlee Range cave BR2 (Armstrong 2001). Some colonies appear to be permanent. The Pilbara Le…		NA	The Pilbara Leaf-nosed Bat, however, is restricted to the Pilbara region and field surveys suggest that it is divided into three discrete subpopulations (eastern Pilbara mines and granite, Hamersley Range, Upper Gascoyne), separated by relatively flat areas that impede gene flow such as the Fortescue and Ashburton valley (Armstrong 2001, 2003, in litt.a). Four major roosts in mines are currently …		Foraging habitat is diverse owing to the wide distribution of the Pilbara Leaf-nosed Bat (Churchill et al.1988), however in the Pilbara it has been observed in the following habitats: Triodia hummock grasslands covering low rolling hills and shallow gullies, with scattered Eucalyptus camaldulensis along the creeks (e.g. near Marble Bar, Bamboo Creek, Lalla Rookh and Copper Hills; Armstrong 2001; …	NA	Can assess based on info in other columns (most mammals disperse readily by themselves)		The genetic difference between the eastern and western Pilbara suggests that both subpopulations are required to maintain genetic diversity (Armstrong 2006b) as well as for their contribution to overall numbers in the region (Armstrong 2001). Some sites are particularly important because of the size of the colony they can support (e.g. Bamboo Creek, Lalla Rookh, Klondyke Queen and Copper Hills). …	There is evidence for a small decline in area of occupancy. A large colony was observed in the Comet mine near Marble Bar but has not been observed since the lower levels became flooded in 1997 (Armstrong 2001). This effectively removed one major roost site. The Pilbara Leaf-nosed Bat was observed within 1 km of McKinnon's mine in 2001 but roosting was not confirmed; the structure is collapsing a…		66887	http://www.environment.gov.au/biodiversity/threatened/species/pubs/66887-conservation-advice.pdf http://www.bioone.org/doi/abs/10.3161/1733-5329(2006)8%5B63%3APSIRAC%5D2.0.CO%3B2 http://www.environment.gov.au/cgi-bin/sprat/public/publicspecies.pl?taxon_id=82790	Recently diverged, genetically distinct populations. Orange Leaf-nosed and Pilbara lead-Nosed, now recognized as twoforms. There has been a trend of increasing aridity since 300 kya (though the desert is probably older), with dune-building occurring well before 200 kya, and alternating periods of wet and dry phases following that (Bowler et al., 2001). Rhinonicteris aurantia must have crossed or …
11	Mammal	Rufous Hare-wallaby (Bernier Island)	Lagorchestes hirsutus bernieri	Vulnerable	Good		The seasonal patterns of local L. hirsutus dispersion, therefore, followed fairly predictable trends as the two major habitat types were influenced differently, but predictably, by weather, principally rainfall. Thus, under good seasonal conditions the hare-wallabies preferentially foraged o n perennial grasses and seeds near the ecotone. As conditions became drier and plant growth matured they w…		Can assess based on info in other columns (habitat requirements)		Can assess based on info in other columns (habitat requirements)	The patchiness of habitat was found to be important for the captive population in the Tanami Desert, and fire is likely to be important in creating such mosaics (Lundie-Jenkins, 1993). Substantial fluctuations in numbers have been noted over the last century, presumably due to rainfall (Strahan, 1995; Short et al., 1997; Richards et al., 2001). The main identified threats to the Rufous Hare-walla…	NA	On Bernier Island, the subspecies is found in dune habitat and hummock grasslands, and myrtaceous heath and spinifex on sandplains (NatureBase, 2006). Individuals shelter during the day in depressions or small burrows under spinifex hummocks or small shrubs (NatureBase, 2006). Previous studies of L. hirsutus in the Tanami Desert (Bolton and Latz 1978; Johnson 1982) have identified its preference …		The Rufous Hare-wallaby has a diet of forbs and grasses, preferably with high water content. Seed heads are also eaten, and insects are taken in during dry periods (Strahan, 1995). Evidence from diet analyses indicates that the hare-wallabies were feeding o n T. pungens leaf and small amounts of various subshrubs (Lundie-Jenkins et al. 1993a). Thus, the distinct pattern of dispersion for hare-wal…	NA	Can assess based on info in other columns (most mammals disperse readily by themselves)		Values of He and A were signiﬁcantly (P < 0.05) lower in the two island populations compared to the mainland (Tanami Desert) (Table 3), showing reductions of 53–60% (Table 2). However, there were no signiﬁcant diﬀerences in diversity parameters between the two island populations, nor were the frequencies of rare alleles (rA) signiﬁcantly diﬀerent between the mainland and island populations (Table…	The main identified threats to the Rufous Hare-wallaby (Bernier Island) include habitat degradation; grazing; frequent and extensive wildfire; and inbreeding depression due to the small population size and restricted distribution. The Rufous Hare-wallaby (Bernier Island) is particularly susceptible to climatic events such as drought, fire and changes in rainfall. The rufous hare-wallaby, Lagorche…	This ability to recognise and respond to change within the environment (move further afield in dry times for more resources) is an important adaptation t o life in the arid zone where productivity is extremely variable.	66662	http://onlinelibrary.wiley.com/doi/10.1111/j.1365-2656.2000.00450.x/full http://www.springerlink.com/content/r1816t8288208688/fulltext.pdf http://www.springerlink.com/content/j8072474101610g3/fulltext.pdf http://www.publish.csiro.au/?act=view_file&file_id=WR9930457.pdf http://www.environment.gov.au/biodiversity/threatened/species/pubs/66662-conservation-advice.pdf	Subspecies of Rufous hare-wallaby. Most information collected comes from that (not at a subspecies level).Lagorchestes hirsutus was once abundant throughout the arid and semi-arid zones of western and central Australia (Langford and Burbidge 2001). European settlement severely impacted L. hirsutus, which is now extinct in the wild on the Australian mainland (Langford and Burbidge 2001). However, …
12	Mammal	Rufous Hare-wallaby (Dorre Island)	Lagorchestes hirsutus dorreae	Vulnerable	Good		The seasonal patterns of local L. hirsutus dispersion, therefore, followed fairly predictable trends as the two major habitat types were influenced differently, but predictably, by weather, principally rainfall. Thus, under good seasonal conditions the hare-wallabies preferentially foraged o n perennial grasses and seeds near the ecotone. As conditions became drier and plant growth matured they w…		Can assess based on info in other columns (habitat requirements)		Can assess based on info in other columns (habitat requirements)	The patchiness of habitat was found to be important for the captive population in the Tanami Desert, and fire is likely to be important in creating such mosaics (Lundie-Jenkins, 1993). Substantial fluctuations in numbers have been noted over the last century, presumably due to rainfall (Strahan, 1995; Short et al., 1997; Richards et al., 2001). The main identified threats to the Rufous Hare-walla…	NA	On Dorre Island, the subspecies is found in dune habitat and hummock grasslands, and myrtaceous heath and Spinifex on sandplains (NatureBase, 2006). Individuals shelter during the day in depressions or small burrows under Spinifex hummocks or small shrubs (NatureBase, 2006). " "		The Rufous Hare-wallaby has a diet of forbs and grasses, preferably with high water content. Seed heads are also eaten, and insects are taken in during dry periods (Strahan, 1995). Evidence from diet analyses indicates that the hare-wallabies were feeding o n T. pungens leaf and small amounts of various subshrubs (Lundie-Jenkins et al. 1993a). Thus, the distinct pattern of dispersion for hare-wal…	NA	Can assess based on info in other columns (most mammals disperse readily by themselves)		Values of He and A were signiﬁcantly (P < 0.05) lower in the two island populations compared to the mainland (Tanami Desert) (Table 3), showing reductions of 53–60% (Table 2). However, there were no signiﬁcant diﬀerences in diversity parameters between the two island populations, nor were the frequencies of rare alleles (rA) signiﬁcantly diﬀerent between the mainland and island populations (Table…	The main identified threats to the Rufous Hare-wallaby (Bernier Island) include habitat degradation; grazing; frequent and extensive wildfire; and inbreeding depression due to the small population size and restricted distribution. The Rufous Hare-wallaby (Bernier Island) is particularly susceptible to climatic events such as drought, fire and changes in rainfall. The rufous hare-wallaby, Lagorche…	This ability to recognise and respond to change within the environment (move further afield in dry times for more resources) is an important adaptation t o life in the arid zone where productivity is extremely variable.	66663	http://onlinelibrary.wiley.com/doi/10.1111/j.1365-2656.2000.00450.x/full http://www.springerlink.com/content/r1816t8288208688/fulltext.pdf http://www.publish.csiro.au/?act=view_file&file_id=WR9930457.pdf
13	Mammal	Mala, Rufous Hare-Wallaby (central mainland form)	Lagorchestes hirsutus unnamed subsp.	Endangered	Good		The seasonal patterns of local L. hirsutus dispersion, therefore, followed fairly predictable trends as the two major habitat types were influenced differently, but predictably, by weather, principally rainfall. Thus, under good seasonal conditions the hare-wallabies preferentially foraged o n perennial grasses and seeds near the ecotone. As conditions became drier and plant growth matured they w…		Can assess based on info in other columns (habitat requirements)		Can assess based on info in other columns (habitat requirements)	The patchiness of habitat was found to be important for the captive population in the Tanami Desert, and fire is likely to be important in creating such mosaics (Lundie-Jenkins, 1993). Substantial fluctuations in numbers have been noted over the last century, presumably due to rainfall (Strahan, 1995; Short et al., 1997; Richards et al., 2001). The main identified threats to the Rufous Hare-walla…	NA	On Bernier and Dorre Islands the rufous hare-wallaby is found in dune habitat and hummock grasslands, and myrtaceous heath and spinifex on sandplains. On the mainland it inhabited spinifex and hummock grasslands of the central deserts interspersed with sand dunes, salt pans and saline samphire areas. In south-western Australia, they occurred on sand plains with low, woody shrubs. " "	These studies show that mala are dependent upon a specialised form of spinifex habitat. Aspects of habitat structure and diversity appear to be important in delineating between suitable and unsuitable areas. Patchiness, hummock size, food diversity and the degree of senescence, in particular, were identified as influential factors.	The diet is flexible and allows the species to exploit food resources whose availability is often limited in arid environments. Perennial grasses appear to be important in the diet, along with grass seeds and the seeds and bulbs of sedges. Insects may also be eaten during dry periods. The species is able to cope with a high fibre diet of spinifex but prefers the more nutritious foods mentioned ab…	NA	Can assess based on info in other columns (most mammals disperse readily by themselves)		Values of He and A were signiﬁcantly (P < 0.05) lower in the two island populations compared to the mainland (Tanami Desert) (Table 3), showing reductions of 53–60% (Table 2). However, there were no signiﬁcant diﬀerences in diversity parameters between the two island populations, nor were the frequencies of rare alleles (rA) signiﬁcantly diﬀerent between the mainland and island populations (Table…	The main identified threats to the Rufous Hare-wallaby (Bernier Island) include habitat degradation; grazing; frequent and extensive wildfire; and inbreeding depression due to the small population size and restricted distribution. The Rufous Hare-wallaby (Bernier Island) is particularly susceptible to climatic events such as drought, fire and changes in rainfall. The rufous hare-wallaby, Lagorche…		66640	http://onlinelibrary.wiley.com/doi/10.1111/j.1365-2656.2000.00450.x/full http://www.nretas.nt.gov.au/__data/assets/pdf_file/0013/10813/mala_ew.pdf http://www.dec.wa.gov.au/content/view/3432/1999/1/2/ http://www.springerlink.com/content/r1816t8288208688/fulltext.pdf http://www.publish.csiro.au/?act=view_file&file_id=WR9930457.pdf	The mala now survives on Bernier and Dorre Islands, and animals from central Australia have been translocated to Trimouille Island in the Montebello Islands (Western Australia). Other populations on the mainland only exist as captive colonies following the extinction of the last two known populations in the Northern Territory following fox predation and fire.
14	Mammal	Barrow Island Wallaroo (Euro)	Macropus robustus isabellinus	Vulnerable	Good		COMMON WALLAROO DATA - A single dispersal event was recorded in a radio-collared male (individual T168; body weight a t capture = 1 9 . 5 kg). For most of 1984, he remained close t o his original capture point in South Ridge except for two brief excursions northward in April and October (Fig. 5). From October he made a resolute directional movement south, following the eastern side of the main ri…		Can assess based on info in other columns (habitat requirements)		Can assess based on info in other columns (habitat requirements)	Threats The main identified threats to the Barrow Island Euro include road fatalities; fire; habitat degradation associated with development of petroleum infrastructure on Barrow Island; inbreeding depression; accidental feral animal release; and stochastic events leading to the extinction of small isolated populations (Butler, 1987; Wildlife Australia, 1996). Casson (2003) reports that naturally…	NA	Barrow Island is a small, limestone island dominated by Triodia grasslands. Barrow Island Wallaroos occur mainly in the deeply dissected country in the central west of the island, along coastal fringes where low cliffs provide shade and in flood-out flats where grasses other than Triodia dominate (Short & Turner 1991). The Barrow Island Euro is most common in the deeply dissected area in the cent…		The Barrow Island Wallaroo is reported to feed on growing flower stalks of Triodia (Short & Turner 1991). It is likely to eat mainly Triodia sp. as well as other grasses, herbs and forbs (Short & Turner, 1991). Spinifex grasslands and coastal areas of Barrow Island. Tends to be concentrated in the deeply dissected country in the central west of the island and less abundant on the more sandy south…	NA	Can assess based on info in other columns (most mammals disperse readily by themselves)		Eldridge M.D.B, King, J.M, Bradshaw, S.D (in prep.). Low levels of genetic diverstiy, inbreeding and reduced fitness in the Barrow Island population of the euro Macropus robustus (Marsupialia: Macropodidae). Molecular Ecology. Otherwise lack of info.	It occurs on the island at densities of 8 individuals per km2 with an estimated population of 1800 (Short & Turner, 1991). Its total area of occupancy and extent of occurrence is 236 km2. There is no information on trends in population size.		26196	http://www.esajournals.org/doi/pdf/10.1890/06-2117.1 http://www.publish.csiro.au/?act=view_file&file_id=WR9920001.pdf http://www.environment.gov.au/biodiversity/threatened/publications/action/marsupials/20.html http://www.environment.gov.au/cgi-bin/sprat/public/publicspecies.pl?taxon_id=26196 http://www.environment.gov.au/biodiversity/threatened/species/pubs/26196-conservation-advice.pdf	The Barrow Island Wallaroo is a subspecies of the Common Wallaroo, Macropus robustus, which is distributed widely across Australia. The Barrow Island Wallaroo only occurs on the Barrow Island off the Pilbara coast of Western Australia, to the west of Karratha. Some of the information recorded for this subspecies comes from the mainlaind population (common wallaroo).
15	Mammal	Bridled Nail-tail Wallaby	Onychogalea fraenata	Endangered	Good		Bridled Nail-tail Wallabies are solitary in behaviour (Evans 1996). Home ranges of males (65.6 ± 13.3 ha) were considerably larger than for females (23.3 ± 2.9 ha) and ranges tended to vary in size inversely with the availability of preferred food items (Fisher 2000). Home-range size on Taunton National Park for male bridled nailtail wallabies is around 60ha whereas for females it is significantl…		Can assess based on info in other columns (habitat requirements)		Can assess based on info in other columns (habitat requirements)		NA	The Bridled Nail-tail Wallaby previously occupied Acacia shrubland and grassy woodland in semi-arid regions of eastern Australia. Gould (1863) reported that "It inhabits all the low mountain ranges, the elevation of which varies from one to six hundred feet, and which are of a sterile character - hot, dry, stony and thickly covered with shrub like stunted trees". Other historical comments (Krefft…		A study at Taunton NP found diet to be diverse, including herbaceous species, grasses and shrubs. Proportions of these different plant groups varied with season and availability. Wallabies showed selection against grass species in all seasons, particularly during the dry winter. At this time forbs (mostly chenopods) became the major dietary component, and feeding selectivity was high for the rela…	NA	Can assess based on info in other columns (most mammals disperse readily by themselves)		Combinations of primers developed for the yellow-footed rock wallaby and for the bridled nailtail wallaby (Moritz et al. 1997) were used to assay variation at five microsatellite loci in animals from both Taunton National Park and the captive colony at Pallarenda Research Station. These analyses revealed abundant variation with heterozygosity values at the different loci ranging from 0.69 to 0.84…	At the time of European settlement, Bridled Nail-tail Wallabies were apparently common in eastern Aust. to the west of the Great Dividing Range. Reports by naturalists Gilbert (reported in Gould 1863), Gould (1863), and Collet (1887 describing Lumholtz's collection; after Gordon & Lawrie 1980) indicate that in the mid-nineteenth century the species ranged from the Murray River region of north-wes…		239	http://www.springerlink.com/content/j22xn3w9552x0525/fulltext.pdf http://www.springerlink.com/content/j8072474101610g3/fulltext.pdf http://www.environment.gov.au/biodiversity/threatened/publications/pubs/o-fraenata.pdf http://www.environment.gov.au/cgi-bin/sprat/public/publicspecies.pl?taxon_id=239
16	Mammal	Black-flanked Rock-wallaby	Petrogale lateralis lateralis	Vulnerable	Good	Migration is unlikely since Barrow Island is 55 km off the West Australian coast, Petrogale are poor dispersers over water . we consider it highly unlikely that additional viable Petrogale populations will become established at sites lacking effective fox control. However, if broadscale control of introduced predators were achieved, natural dispersal would enable the establishment of rock-wallaby…	The local resource competition hypothesis predicts that the sex thatdisperses furthest is more likely to be produced as there is less competition for resources with that sex (Clark 1978). Therefore, male offspring would also be favoured in rock wallabies as they are typically the sex that disperses and females would compete with the mother for resources as they are generally philopatric (Horsup 1…		Can assess based on info in other columns (habitat requirements)		Can assess based on info in other columns (habitat requirements)	Changes in fire regimes have been implicated i n the demise of some arid-zone macro- pods (Bolton and Latz 1978; Johnson et al. 1989). The impact of Aboriginal burning on the habitat of P. lateralis is unknown. Explorers did report the constant use of fire by Aborigines throughout the region (Lindsay 1893; Maurice 1904; Terry 1937). The vegetation around rocky areas tends t o be sparse i n most y…	NA	The habitat of this subspecies varies in detail from colony to colony but always involved proximity of some form of cliff, rock-pile, talus or escarpment for refuge to a source of food. Limestone outcrops and coastal cliffs on Barrow Island, the gorge of the Murchison River in Kalbarri National Park and granite outcrops in the wheatbelt are examples of the range of habitats occupied (Pearson & Ki…		Grasses, herbs, leaves and fruits. Rock-wallabies do not need to drink, and conserve water by sheltering from the hot day-time temperatures in caves.	NA	Can assess based on info in other columns (most mammals disperse readily by themselves)	P. l. lateralis. Subspecies with largest range decline. Predation by foxes is known to have reduced populations in the wheatbelt and on Depuch Island, and is presumed to be the main cause of local extinction of most other populations. Other reasons for decline may include predation by feral cats and degradation of habitat resulting from grazing by sheep, goats and rabbits.	Our results indicate that the Barrow Island population of P.lateralis has uprecedented low levels of genetic variation (He = 0.053, from 10microsatellite loci) and suffers from inbreeding depression (reduced female fecundity, skewed sex ratio, increasing levels of fluctuating asymmetry). Despite a long period of isolation (~1600 generations) and small effective population size (Ne ~15), demograph…	Subspecies with largest range decline. Predation by foxes is known to have reduced populations in the wheatbelt and on Depuch Island, and is presumed to be the main cause of local extinction of most other populations. Other reasons for decline may include predation by feral cats and degradation of habitat resulting from grazing by sheep, goats and rabbits. Similarly, Eldridge, King, Loupis, Spenc…		66647	http://www.publish.csiro.au/paper/WR9920605.htm http://onlinelibrary.wiley.com/doi/10.1046/j.0962-1083.2001.01403.x/abstract http://www.publish.csiro.au/?act=view_file&file_id=AM10036.pdf http://www.springerlink.com/content/j8072474101610g3/fulltext.pdf?MUD=MP http://onlinelibrary.wiley.com/doi/10.1046/j.1523-1739.1999.98115.x/abstract http://ses.library.usyd.edu.au/bitstream/2123/692/1/adt-NU200…	Subspecies of Black-footed rock wallaby
17	Mammal	Proserpine Rock-wallaby	Petrogale persephone	Endangered	Good		Proserpine Rock-wallabies are essentiallly nocturnal, and do not usually move far from their rock shelters when foraging (Menkhorst & Knight 2001). Of the 15 wallabies initially translocated to Hayman Island, eight remained in the forest patch where they were released, and seven moved up to 1 km between patches (Schaper & Nolan 2000). By radio-tracking one female and five males, Winkel (1997b) es…		Can assess based on info in other columns (habitat requirements)		Can assess based on info in other columns (habitat requirements)	Although the Proserpine Rock-wallaby inhabits rainforest, wildfires could potentially burn its habitat during droughts, especially in the drier locations (Gloucester Island, and the translocated population at Hayman Island). Because the distribution of the species is very small, fire could destroy entire subpopulations (Close 2001; Schaper & Nolan 2000; Winkel 1997b). Because of its extremely spe…	NA	The Proserpine Rock-wallaby is the only species of Rock-wallaby to live exclusively in rainforest (Winkel 1997a). It lives in sites with large boulder piles and perched boulders creating crevices, tunnels and overhangs (Winkel 1997b). On the mainland, it inhabits boulder outcrops in pockets of semi-deciduous, semi-evergreen or complex microphyll or notophyll vine forest (dry rainforest containing…		The Proserpine Rock-wallaby is opportunistic in its diet. It eats at least 142 species of plants, including grass (54%), leaves (and sometimes fruit) of trees (31.5%), vines (7.5%), shrubs (7.5%), fungi and herbs (1%). The diet contains more tree leaves during the dry season than the wet season, because the wallaby eats leaf litter on the forest floor. It eats fallen fruit when available. The mos…	NA	Can assess based on info in other columns (most mammals disperse readily by themselves)	Anthropogenic climate change is also a potential long-term threat as the crossover of boundaries of various species of Petrogale in Queensland may be influenced by climate (Sharman et al. 1990). This combined with the relationship between the unadorned rockwallaby and the PRW may have an effect on the survival of the PRW. The unadorned rock-wallaby adjoins the PRW at the northern and southern end…	A diminished breeding pool within a colony will place further pressure on the genetically depauperate species in the long term through in-breeding, which in turn will impact on that colony’s ability to survive current and emerging threatening processes (Eldridge 2008). DNA analysis shows that the PRW has relatively low genetic variation, indicating that the species has probably had a small distri…	The Proserpine Rock-wallaby has the smallest known distribution of any Rock-wallaby, and is limited to near the towns of Proserpine and Airlie Beach, in the Whitsunday Shire of northern Queensland (Nolan 1997; Nolan & Johnson 2000). It occurs in the western margins of the Conway Range (the northern and eastern sections of this margin) in Conway National Park, Dryander National Park, around the to…		226	http://www.environment.gov.au/cgi-bin/sprat/public/publicspecies.pl?taxon_id=226
18	Mammal	Yellow-footed Rock-wallaby (SA & NSW)	Petrogale xanthopus xanthopus	Vulnerable	Good		Home ranges measured by radio telemetry at Middle Gorge, South Australia, were similar for both sexes. Those for males were 210.7 ± 21.8 ha (n=6) in summer and 168.8 ± 31.6 ha (n=10) in winter. For females, the range was 134.5 ± 42.3 ha (n=5) in summer and 164.3 ± 67.1 ha (n=6) in winter. Overlap in home ranges was considerable (Lim et al. 1987). Dispersal of young could not be studied but adult …		Can assess based on info in other columns (habitat requirements)	Evidence is emerging to suggest that both resource availability and predation exert strong inﬂuences on the dynamics of southern wallaby populations. Copley and Alexander (1997) suggested that the dynamics of South Australian wallaby populations were linked to rainfall patterns, though this was based on limited data. In an examination of the numerical responses of the New South Wales wallaby popu…	Can assess based on info in other columns (habitat requirements)	No mention of large problems with fire, though fire management is mentioned in threat abatement.	NA	The Yellow-footed Rock-wallaby inhabits rocky outcrops in semi-arid country, ranging from sandstones, limestones and conglomerates in the Flinders Ranges, to granites in the Gawler Ranges and Olary Hills (Copley & Alexander 1997). Some colonies are found in association with permanent fresh water, often around soaks at the edge of rock faces, while other colonies appear to exist without a reliable…		In a detailed study at Middle Gorge, South Australia, the Yellow-footed Rock-wallaby was found to be an opportunistic feeder, eating grasses, forbs and browse, according to seasonal availability (Lim et al. 1987; Sharman et al. 1998). In NSW, forbs were preferred foods with browse becoming more important during drought (Dawson & Ellis 1979). The Yellow-footed Rock-wallaby feeds on grasses and for…	NA	Can assess based on info in other columns (most mammals disperse readily by themselves)		Genetic studies confirm the close relationship between the South Australian and NSW populations of Petrogale xanthopus xanthopus and the separation of both from the Queensland subspecies Petrogale xanthopus celeris (Eldridge 1997; Pope et al. 1996, 1998). The two subspecies of P. xanthopus were found to be genetically distinct (average sequence divergence = 0·72%). As this divergence is greater t…	Based upon these figures, the current population of Yellow-footed Rock-wallaby in South Australia is likely to be around 2000 animals. However, population fluctuations and aerial survey methods render this estimate highly speculative. As estimate of area of occupancy is therefore approximately 500-600 km².		66646	http://www.publish.csiro.au/?act=view_file&file_id=AM08113.pdf http://www.publish.csiro.au/?paper=WR96045 http://www.environment.nsw.gov.au/resources/nature/tsprofileYellowfootedRockwallaby.pdf http://www.environment.gov.au/cgi-bin/sprat/public/publicspecies.pl?taxon_id=66646 http://www.environment.gov.au/biodiversity/threatened/species/pubs/66646-conservation-advice.pdf
19	Mammal	Greater Stick-nest Rat	Leporillus conditor	Vulnerable	Good		The two heaviest females exhibited no home range overlap, whilst all male home ranges overlapped extensively with the adult female’s home range. This suggests that adult female rats may have discrete home ranges, which probably inﬂuence the movements of male rats. All rats also showed some ﬁdelity towards speciﬁc shelter sites. In a study rats on Reevesby Island, Pedler and Copley (1993) found th…		Can assess based on info in other columns (habitat requirements)	Fire has never had as pervasive an influence across the ranges of either L. conditor or L. apicalis as have introduced herbivores, drought or introduced predators. Certainly, Aborigines used fire against the rats by burning their nests to flush them out for food, but this was localised and many animals would have survived to rebuild their colonies, as they had for many centuries past. Wildfires m…	Can assess based on info in other columns (habitat requirements)	Habitat destruction, initially by sheep and later compounded by rabbits, further aggravated by drought, has brought about a decline in the species. Predation by native and introduced predators most likely contributed to local extinction in the presence of one or more of these threatening processes.	NA	The Greater Stick-nest Rat inhabits perennial shrublands, especially of succulent and semisucculent plant species. On the Franklin Islands, it uses the dense shrubs, as well as Shorttailed Shearwater (Puffinus tenuirostris) nesting burrows and crevices among rocks, for shelter (Lee, 1995). Once found across much of the semi-arid and southern arid zone of Australia (SADEH, 2006), the only natural …		The greater stick-nest rat is exclusively herbivorous. On Franklin Island, they have been found to feed on the leaves and fruits of succulent plants such as pig-face (Carpobrotus rossii), nitre-bush (Nitraria schoberi) and some grasses. On the Franklin Islands, the diet consists almost entirely of leaves and fruits of succulent plants, especially Rhagodia crassifolia, Nitraria billardierei, Carpo…	NA	Can assess based on info in other columns (most mammals disperse readily by themselves)	Threats include foxes and competition from introduced herbivores.	Animals from the Franklin Island population have been bred in captivity and their progeny used to reintroduce populations on Reevesby Island and St Peters Island, South Australia and Salutation Island, Western Australia, where all reintroductions appear to have been successful (Morris, 2000). It has also been successfully re-introduced into a conservation reserve near Roxby Downs, South Australia…	Endangered: N<2500 individuals; <5 subpopulations of N<500 with immigration rates <1 per generation.		137	http://www.publish.csiro.au/?paper=WR97056 http://onlinelibrary.wiley.com/doi/10.1111/j.1442-8903.2004.00186.x/full http://www.environment.gov.au/biodiversity/threatened/publications/action/rodents/rodap3.html#stick http://www.dec.wa.gov.au/content/view/3432/1999/1/4/ http://www.environment.gov.au/biodiversity/threatened/species/pubs/137-conservation-advice.pdf
20	Mammal	Plains Rat	Pseudomys australis	Vulnerable	Good		Home ranges of radio-collared animals averaged 1850 m² in primary habitat and 6860 m² in secondary habitat (Brandle & Moseby 1999).		Can assess based on info in other columns (habitat requirements)		Can assess based on info in other columns (habitat requirements)	All reported sightings of the species since the 1930s have followed exceptionally good seasons (Corbett et al. 1975; Watts and Aslin 1981). Finlayson (1939a) was the first to record that populations of P. australis fluctuated greatly in response to local conditions, with a series of good seasons leading to irruptions, periods of high abundance. Such irruptions were recorded in various gibber loca…	NA	The Plains Rat is primarily found in gibber (stone-covered) plains and mid slopes with boulders, small stones and gilgais (water soaks, depressions) (SAALNRM 2008). In years of very good rainfall, this species occur on adjoining sandy plains (SAALNRM 2008). During poor conditions, core refuge areas may occur on low-lying gilgais and watercourses of gibbber plains (SAALNRM 2008). Historically, thi…		The major component of the Plains Rat diet is seeds with other plant material, while invertebrates and fungi are a minor component (Murray et al. 1999). This species forages and is active during the cool night (Qld EPA 2008). It is able to survive without drinking, as water is obtained from the metabolism of starches in its food (Qld EPA 2008).	NA	Can assess based on info in other columns (most mammals disperse readily by themselves)		These genetic-distance values fall well within the range expected between populations of a single species (Thorpe 1983). Direct heterozygosity counts (H0) within the six regions vary from 0.043 ± 0.030 (mean ± s.e.) for region E to 0.067 ± 0.029 for the laboratory colony. If all animals are pooled into a single metapopulation, the overall H0 becomes 0.052 ± 0.018. These estimates of within- popul…	The current distribution of the Plains Rat is restricted to the gibber plains of northern South Australia over an area of about 600 km (Brandle et al. 1999; Robinson et al. 2000) and in the western Lake Eyre Basin from Billa Kalina Station, south-east of Coober Pedy, to Charlotte Waters, Northern Territory (Lee 1995). Between 1992 and 1995, during a systematic search of potential locations, it wa…		108	http://www.publish.csiro.au/?paper=WR97060 http://www.environment.gov.au/cgi-bin/sprat/public/publicspecies.pl?taxon_id=108
21	Mammal	Shark Bay Mouse	Pseudomys fieldi	Vulnerable	Good		Home range of 3.8 (7.0)ha [P. Speldewinde, unpublished data]		Can assess based on info in other columns (habitat requirements)		Can assess based on info in other columns (habitat requirements)	The advent of the pastoral industry is closely associated with the date of last collection of specimens of P. fieldi both in central Australia and Shark Bay. A decrease in environmental productivity and loss of nutrients caused by grazing and trampling by domestic stock has been suggested as a mechanism for the extinction of Australian fauna (Burbidge and McKenzie 1989) and this mechanism may hav…	NA	On Bernier Island, the Shark Bay mouse inhabits coastal dune vegetation dominated by Spinifex longifolius and Olearia axillaris. The species occurs in most coastal sandy areas around the island. Occasionally it can be found in the Trioda/Acacia heath in the central part of the island. Translocated mice on North West Island are using scree slopes for shelter. On Bernier Island, the Djoongari inhab…		Little is known of the diet of the Shark Bay mouse. Limited records indicate their diet consists of flowers and leaves, insects, spiders and fungi. Little is known about the diet of the Djoongari. Scats collected from four individuals on Bernier Island contained petals and anthers from flowers, possibly of Olearia, leaf fragments of Olearia, leaf or stem parts of a fleshy dicot and insect fragmen…	NA	Can assess based on info in other columns (most mammals disperse readily by themselves)	easons for the decline of the Djoongari and its extinction on the mainland are also unknown but the process may have begun prior to European settlement due to a subtle climatic change. It is also possible that its habit of using above ground nests rather than deep, complex burrow systems has made the Djoongari vulnerable to the physical effects of overgrazing and trampling by domestic and feral s…	Lack of Info	Prior to June 1993, P. fieldi was known to be extant only on Bernier Island, a 4 200 ha island 50 km west of Carnarvon in the Shark Bay region of Western Australia. A search for mainland populations was carried out in 1989 with funding from World Wide Fund for Nature, but this failed to detect the presence of the species at selected mainland survey sites in the Shark Bay area (Sanders and Harold …		113	http://www.publish.csiro.au/?paper=WR99016 http://www.dec.wa.gov.au/pdf/plants_animals/threatened_species/frps/djoongari_wmp17.pdf http://www.environment.gov.au/biodiversity/threatened/publications/recovery/djoongari/index.html http://www.dec.wa.gov.au/content/view/3432/1999/1/4/
22	Mammal	Smoky Mouse	Pseudomys fumeus	Endangered	Good		A dietary dependence on fruit and seed provided by relatively mature heath communities appears to dictate the spatial dispersion of P. fumeus during spring and summer. The majority of radio collars were shed by animals within one week of collaring and were often chewed by cohabiting animals. All remaining collars were removed from animals two weeks after the initial collaring in September 1997. T…		Can assess based on info in other columns (habitat requirements)		Can assess based on info in other columns (habitat requirements)	Major threats to the species include predation by introduced carnivores, habitat changes due to altered fire regimes and dieback caused by the Cinnamon Fungus Phytophthora cinnamomi, and loss, modification and fragmentation of habitat due to road construction and intensive timber harvesting. The floristic composition and structure of heath and heathy forest plant communities are strongly influenc…		The Smoky Mouse occurs in a variety of vegetation communities, ranging from coastal heath to dry ridgeline forest, sub-alpine heath and, occasionally, wetter gullies (Menkhorst and Seebeck 1981). Except for the wetter sites, a consistent feature of Smoky Mouse habitats is the diversity of heath and bush-pea species present, combined with potential shelter sites in the form of woody debris or rock…	Dieback of susceptible heath species caused by the Cinnamon Fungus Phytophthora cinnamomi is a threat in some areas due to the substantial habitat changes that result in infected patches of vegetation. Many of the plant families and genera characteristic of Smoky Mouse habitat are particularly susceptible to the root-rot Cinnamon Fungus Phytophthora cinnamomi. These include the Epacridaceae (Epac…	Seed and fungi were the dominant food types, together contributing more than 50% of diet in any month. Abundance of fungal material varied widely with season. Plant material formed most of the remaining dietary intake. Seed was the main type of plant matter in most samples. Fruit was seasonally abundant, first appearing in late spring and reaching a level of 31% in February. Small amounts of flow…	NA	Can assess based on info in other columns (most mammals disperse readily by themselves)		The Smoky Mouse occurs in small, isolated populations that are probably restricted to patches of quality habitat that combine a rich and diverse range of food items with adequate shelter from wildfire and predators. There is probably now little opportunity for gene flow between these populations, and the effect of this isolation on population viability is unknown. Further habitat fragmentation wi…	The species has a relatively wide but disjunct distribution, populations are small and fragmented, and there appear to have been local extinctions in several areas. There are no data on which to base population estimates or to estimate trends, but some studied populations have clearly declined. Pseudomys fumeus has a wide but disjunct distribution in mountain country throughout Victoria and on co…		88	http://www.environment.nsw.gov.au/resources/nature/tsprofileSmokyMouse.pdf http://www.publish.csiro.au/?act=view_file&file_id=AM00035.pdf http://www.environment.gov.au/biodiversity/threatened/publications/recovery/pseudomys-fumeus/pubs/pseudomys-fumeus-background.pdf http://www.publish.csiro.au/paper/WR9810087.htm http://www.environment.gov.au/biodiversity/threatened/publications/recovery/pseudom…
23	Mammal	Hastings River Mouse	Pseudomys oralis	Endangered	Good		Genetic data indicate that long range movement and interchange between local populations is minimal (Jerry et al. 1998). Radio-tracking and recapture data indicate that during their night-time movements individual P.oralis often cover distances of ≥ 200 m while remaining within relatively small home ranges that are mostly < 2 ha. Radiotracking of individuals reveals that they may move relatively …		Can assess based on info in other columns (habitat requirements)		Can assess based on info in other columns (habitat requirements)	High frequency fire is listed as a KTP under the TSC Act and is considered to be a threat to the Hastings River Mouse. Burning at intervals of less than five years is common in grassy open forests in northern NSW to promote pasture development and as a management tool to reduce the risk of wildfire. Frequent fire can simplify and alter understorey composition towards a proliferation of fire-depen…	NA	The Hastings River Mouse inhabits open forests and woodlands with a grass, sedge, rush or heath understorey, that is usually approximately 10 to 75cm above ground (NPWS 1998). Shelter areas, including rock pi l e s , h o l l ow l o g s , y abby bur r ows o r cavities in the butts of large, old trees, are also required to be in close proximity (King 1984; Smith & Quin 1997). Populations generally …		The diet of the Hastings River Mouse has been studied by examining faecal samples from nine localities (Fox et al. 1994). Unlike other species of Pseudomys, this species has a broader feeding niche in summer than in winter. In summer samples both seeds and leaf material were codominant with insects, pollen, flowers, ferns and fungi being minor components of the diet. In winter samples the seed co…	NA	Can assess based on info in other columns (most mammals disperse readily by themselves)		Genetic studies using mitochondrial DNA (mDNA) have been undertaken on individuals from Lamington National Park and Gambubal in Qld and Styx River, Glen Elgin, Gibraltar Range, Enfield, and Billilimbra State Forests (including Timbarra), and Carrai and Mount Royal National Parks in NSW (Jerry et al. 1998; Elphinstone & Hinten 2001). All sample populations were found to be genetically isolated, wi…	Evidence from fossil and sub-fossil deposits indicate that, historically, the Hastings River Mouse occurred along the Great Dividing Range from eastern Victoria to south-east Qld during the late Pleistocene and early Holocene (approximately 13 000–150 years BP). Examination of the deposits suggest that the Hastings River Mouse range declined both prior to and after European colonisation of Austra…		98	http://www.publish.csiro.au/?act=view_file&file_id=AM02151.pdf http://www.environment.nsw.gov.au/resources/nature/tsprofileHastingsRiverMouse.pdf http://www.environment.gov.au/cgi-bin/sprat/public/publicspecies.pl?taxon_id=98 http://www.publish.csiro.au/paper/ZO11046.htm http://www.environment.gov.au/biodiversity/threatened/publications/pubs/p-oralis.pdf
24	Mammal	Pilliga Mouse	Pseudomys pilligaensis	Vulnerable	Good		Tokushima and Jarman (2008) measured average movement distances of 40 m (range 0–181 m) for recaptured individuals, however, larger movement patterns cannot be disregarded. eviation), n = 3). in total, 171 mice (89 males, 82 females) were captured at least twice during the same trapping session. Median of all recorded average-adjusted distances (AADs) of P. pilligaensis was 40.0 m. The longest AA…		Can assess based on info in other columns (habitat requirements)		Can assess based on info in other columns (habitat requirements)	The preferences of the Pilliga Mouse in four post-fire successional stages of vegetation across all habitat types were assessed for the data collected during 1998 (Table 4). It shows a preference by the Pilliga Mouse for young regrowth (18–24 months old) and mature vegetation (>20 years old) with a high level of significance (÷2 =106.39, df=4, P<0.001). Trapping in mature unburnt vegetation in th…	NA	No specific habitat type has been identified for the Pilliga Mouse as specimens have been captured in different vegetation types within the Pilliga Scrub (Fox & Briscoe 1980). These included mixed Eucalyptus,Acacia and Callitris open forest. The Pilliga Mouse is found in greatest abundance in recently burnt moist gullies, areas dominated by broombush and areas containing an understorey of Acacia …		Seed is the main food of the Pilliga Mouse (95% of its diet in spring and summer and 62% in winter). Leaf matter makes up the remainder of the diet (Jefferys & Fox 2001). Seed is the main food of the Pilliga Mouse (95 per cent of its diet in spring and summer and 62 per cent in winter). Leaf matter makes up the remainder of the diet (Jefferys & Fox, 2001).	NA	Can assess based on info in other columns (most mammals disperse readily by themselves)		Lack of info	The Pilliga Mouse is known only from the type locality in Pilliga, NSW, and three other nearby sites all in the immediate surrounding area (Fox & Briscoe 1980). This includes the Pilliga Nature Reserve and the adjacent Pilliga State Forest (Lee 1995). This area is known as the Pilliga Scrub (Tokushima et al. 2008). The population size of the Pilliga Mouse is hard to estimate and demographics are …		99	http://search.informit.com.au/fullText;dn=968175853914565;res=IELHSS http://www.publish.csiro.au/?act=view_file&file_id=ZO08043.pdf http://www.environment.gov.au/biodiversity/threatened/species/pubs/99-conservation-advice.pdf http://www.environment.gov.au/cgi-bin/sprat/public/publicspecies.pl?taxon_id=99	Recent genetic work suggests that the Pilliga Mouse is a southern population of the non-significant Delicate Mouse (Pseudomys delicatulus) (Breed & Ford 2007; Van Dyck & Strahan 2008). Previous work suggested that while the Pilliga Mouse was closely related to the Delicate Mouse and the New Holland Mouse (Pseudomys novaehollandiae) it was a separate species (NSW DECC 2005).
25	Mammal	Heath Rat/Mouse	Pseudomys shortridgei	Vulnerable	Good		In Victoria, the heath mouse prefers areas of recently burnt habitat, its behaviour reflects its survival needs of dispersing and finding newly burnt areas to colonise. As vegetation matures and conditions deteriorate adults cling to their home ranges and young born each year must search for unoccupied habitat. Adults survive for up to four years. Forcing the young to disperse increases the chanc…		Can assess based on info in other columns (habitat requirements)		Can assess based on info in other columns (habitat requirements)	The heath rat, Pseudomys shortridgei (Thomas), has been shown to prefer floristically rich regenerating heath habitat (Cockburn 1978). Cockburn (1979) showed the time of colonization is related to availability of sites with dense cover within areas of floristically suitable microhabitat, which provided an abundant source of flowers, berries and seeds. The disappearance from very mature habitats w…	NA	The preferred habitat of this species is variable. In Western Australia, it lives in scrub mallee and mixed scrub (Banksia) on loamy soils, unburnt for at least 30 years (Lee 1995). In other areas it inhabits heath vegetation principally during the early seral stages following fire (Cockburn et al. 1981; Cockburn 1978). The Heath Rat also occurs in eucalypt forest with a heathy understorey (Menkh…		Dietary information exists for animals from Victoria. The heath mouse feeds on the flowers, seeds and berries and new vegetation in recently burnt areas. Its diet changes as the vegetation in the area matures and the animal turns to the stems and leaves of grasses, sedges and lilies. After the autumn rains, the heath mouse feeds on truffle -like fungi which remain until the flowers and seeds beco…	NA	Can assess based on info in other columns (most mammals disperse readily by themselves)		Genetic studies from the two sites/populations indicated the two were highly distinct and diverged across the Nullabor plain. Measures of He were on average 0.56 (WA) and 0.60 (VIC). Populations of the heath mouse appear to retain high genetic diversity at both mitochondrial DNA and nuclear loci and show a marked genetic separation on either side of Australia. Little to compare to other pseudomys.			77	http://www.publish.csiro.au/?act=view_file&file_id=ZO08097.pdf http://www.publish.csiro.au/?act=view_file&file_id=AM09022.pdf http://www.jstor.org/stable/10.2307/4127 http://www.environment.gov.au/cgi-bin/sprat/public/publicspecies.pl?taxon_id=77 http://www.dec.wa.gov.au/content/view/3432/1999/1/4/
26	Mammal	False Water Rat	Xeromys myoides	Vulnerable	Good		The Water Mouse has been observed to travel relatively large distances of up to 3 km a night (the species is believed to be totally nocturnal) while criss-crossing home ranges averaging 0.7 ha (Gynther & Janetzki 2008). Home range estimates by Van Dyck (1996) at Rainbow Channel on North Stradbroke Island, Queensland, suggested animals had an average home range of 0.64 ha. Data from animals radio …		Can assess based on info in other columns (habitat requirements)		Can assess based on info in other columns (habitat requirements)	The discovery of a nest mound exposed by fire on an island in the supralittoral zone in Donnybrook, south-east Queensland (Van Dyck & Gynther 2003) suggests that fire in the supralittoral zone, whether as a result of development actions, natural or recreational activities or arson events, poses a threat to the Water Mouse. Lack of info	NA	Although the Water Mouse had been documented in three distinct locations (Northern Territory, Central south Queensland, south-east Queensland) they require similiar habitat including mangroves and the associated saltmarsh, sedgelands, clay pans, heathlands and freshwater wetlands. The main habitat difference at each location is the littoral, supralittoral and terrestrial vegetation which differs …		The diet of the Water Mouse has been well surveyed. Van Dyck (1996) investigated the diet of the Water Mouse on North Stradbroke Island in south-east Queensland. The composition of the diet included a variety of crustaceans (Parasesarma erythrodactyla, Helice leachi and Australoplax tridentata), marine polyclads, marine pulmonates (Salinator solida, Ophicardelus quoyi and Ochidina australis) and …	NA	Can assess based on info in other columns (most mammals disperse readily by themselves)		Lack of info.	The population size of water mouse in Queensland has been estimated at between 1001 to 10000 individuals occupying an area of between 101 to 1000 km2 (Dickman et al. 2000). No abundance estimates have been made for the Northern Territory population as few records exist and there has been relatively little survey of the species' mangrove and adjacent sedgeland-grassland habitats (Woinarski 2000). …		66	http://www.environment.gov.au/biodiversity/threatened/publications/recovery/pubs/xeromys-myoides-recovery-plan.pdf http://www.environment.gov.au/cgi-bin/sprat/public/publicspecies.pl?taxon_id=66
27	Mammal	Carpentarian Rock-rat	Zyzomys palatalis	Endangered	Good		There is no significant difference in the size of the home range or core area of males and females of this species, though juveniles have a significantly smaller home range than adults. The species is noted to prefer the slopes and valley area of gorges, or the ecotone between these two areas, rather than the surrounding plateaus, making many short distance foraging moves interspersed with longer…		Can assess based on info in other columns (habitat requirements)		Can assess based on info in other columns (habitat requirements)	Annual and more frequent fires are considered a threat to the monsoonal rainforest habitat and many individuals (Churchill 1996, Puckey et al. 2004). Population viability analysis by Brook and colleagues (2002) predicted the species' sensitivity to frequent, hot, late dry-season fires, with the progressive habitat degradation likely to substantially reduce the overall population size and lead to …	NA	The Carpentarian Rock-rat is a nocturnal rodent, sheltering during the day in cracks between boulders, caves and crevices (Begg and Dunlop 1980; 1985, cited in Puckey et al. 2003). The main habitat requirements of the Carpentarian Rock-rat appear to be large, rugged, sandstone gorges with scree and rock slopes covered with dry monsoon vine thicket and woodland (Lee 1995; Trainor et al. 2000). Pop…		The species has been recorded eating seeds of Terminalia carpentariae, Pandanus aquaticus, Livistona inermis and Owenia vernicosa (Churchill 1996). Faecal analysis indicates that 84% of the Carpentarian Rock-rat's diet consists of fruits and dicotyledon seeds (seeds containing two embryonic leaves) (Puckey et al. 2004). Its large incisors allow it to chew through the woody nuts of many of these s…	NA	Can assess based on info in other columns (most mammals disperse readily by themselves)		Lack of info.	The Carpentarian Rock-rat is known from just five locations, all within a radius of 35 km, in the Northern Territory (adjacent to the Queensland border) (NT NRETAS 2006p, Puckey et al. 2003). The Carpentarian Rock-rat is estimated to have an area of occupancy of less than 10 km2 (Bowman et al. 2006). The Carpentarian Rock-rat is known from five populations in the Gulf of Carpentaria hinterland, N…		25907	http://www.environment.gov.au/biodiversity/threatened/publications/recovery/z-palatalis/pubs/zyzomys-palatalis.pdf http://www.environment.gov.au/cgi-bin/sprat/public/publicspecies.pl?taxon_id=25907
28	Mammal	Numbat	Myrmecobius fasciatus	Vulnerable	Good		Females occupy exclusive home ranges but overlap with those of males. During the non-breeding months, males also occupy exclusive home ranges but roam extensively in the months preceding and during mating (Friend 1987). Dispersing juveniles have been tracked over distances of 15 km or more (Friend 1995). Home range sizes vary from 25 to 50 hectares, but males roam in search of females over a larg…		Can assess based on info in other columns (habitat requirements)		Can assess based on info in other columns (habitat requirements)	Factors contributing to the species decline include altered ﬁre regime, extensive conversion of woodland habitats to agricultural land and predation from the introduced red fox (Friend 1990). The causes of this dramatic reduction were mainly predation by introduced species (e.g., red fox, Vulpes vulpes), loss of habitat due to land clearing and changes in fire regimes (Friend 1990). Relative lack…	NA	The remaining populations of the Numbat are in eucalypt forests and woodlands dominated by Eucalyptus marginata, Eucalyptus calophylla and Eucalyptus wandoo (Friend 1989). This species nests in hollow logs or in burrows. The numbat’s distribution once encompassed a number of habitat types, including eucalypt forest, eucalypt woodland, Acacia woodland and Triodia grasslands. Current populations oc…		The Numbat feeds exclusively on termites which it obtains by uncovering galleries on the forest floor. Some ants may be taken incidentally (Friend 1989, 1995). Consists almost exclusively of termites. Numbats make characteristic small shallow excavations in the soil to reach underground termite galleries and then extract termites with the aid of their sticky tongue. No preference for any particul…	NA	Can assess based on info in other columns (most mammals disperse readily by themselves)		Total haplotype diversity (Nei 1987; p. 180) was substantial (h ± SD = 0.90 ± 0.04) when compared with published estimates of h for the mtDNA control region in other marsupial species that are declining (Bilby, h = 0.95, Moritz et al. 1997; yellow-footed rock-wallaby, h = 0.20 – 0.70, Pope et al. 1996) or expanding (Red kangaroo, h = 0.99, Clegg et al. 1998). However, overall nucleotide diversity…	The Numbat was originally widespread across southern semi-arid and arid Australia, from western NSW through SA and southern NT to the south-west of WA (Maxwell et al. 1996). There are currently two remnant native populations at Dryandra and Perup, WA and several reintroduced populations including Boyagin Nature Reserve, Tutanning Nature Reserve, Batalling block and Karroun Hill Nature Reserve (Fr…		294	http://www.publish.csiro.au/?act=view_file&file_id=AM07002.pdf http://onlinelibrary.wiley.com/doi/10.1046/j.1365-294x.1999.00728.x/full http://www.environment.gov.au/cgi-bin/sprat/public/publicspecies.pl?taxon_id=294 http://www.dec.wa.gov.au/content/view/3432/1999/1/
29	Mammal	Northern Marsupial Mole	Notoryctes caurinus	Endangered	Good	Continuity of suitable habitat is also likely to be important for the occurrence of marsupial moles in an area. For example, in the northern Great Victoria Desert, underground signs of Itjaritjari were not detected on dunes that were isolated from other similarly vegetated dunes by calcrete swales and outcrops (JB unpublished). Hard and rocky substrates such as calcrete probably represent an impe…	Marsupial moles are not capable of travelling far across hard ground and continuity of suitable habitat is also likely to be important for the occurrence of marsupial moles in an area. Dispersal by marsupial moles probably occurs underground and requires suitable sandy habitat for tunnelling. Marsupial moles are slow, clumsy and vulnerable above-ground, and it is unlikely that they would travel f…		Can assess based on info in other columns (habitat requirements)		Can assess based on info in other columns (habitat requirements)	Other concerns include changed fire regimes, and trampling and habitat changes caused by introduced cattle and burgeoning camel populations. These factors have the potential to greatly modify the vegetation of habitats, and thus the availability of invertebrate prey for marsupial moles. Current predictions of climate change for Australia also provide considerable cause for concern and projected c…	NA	The Marsupial Mole is a blind marsupial which is adapted to living underground. The Northern Marsupial Mole lives underground in sand dunes, inter-dunel flats and sandy soils along river flats. It occasionally comes to the surface, apparently more frequently after rain (Maxwell et al. 1996). Very little is known about the habitat requirements of either species of marsupial mole. They are most oft…		Information on the diet of marsupial moles has been obtained by examining the gut contents of preserved specimens and from observations of the behaviour of captive animals when presented with different foods. Stirling (1891a) and Spencer (1896b) noted the presence of ants and their eggs as well as other insect debris in the guts of some of the first specimens dissected. Winkel and Humphrey-Smith …	NA	Can assess based on info in other columns (most mammals disperse readily by themselves)		Recent genetic (S Donnellan and S Fuller, unpublished) and morphological analyses (K Aplin and P van Oosterzee, unpublished) suggest there are three distinct lineages of marsupial moles: N. caurinus, and a southern and northern form of N. typhlops. This taxonomic work is still in progress and both approaches are in general agreement. Lack of Info.	Specimens of N. caurinus have been collected from twelve localities in the Great Sandy, Little Sandy and Gibson Deserts of WA. Most recently a live specimen was collected in 1998 on the surface at Punmu in Rudall National Park and kept briefly in captivity (Withers et al. 2000), and in 2000 specimens were also collected at Wallal Downs on the coast between Broom and Karratha, and at Kunawarritji …		295	http://www.environment.gov.au/biodiversity/threatened/publications/pubs/marsupial-moles.pdf http://www.environment.gov.au/cgi-bin/sprat/public/publicspecies.pl?taxon_id=295
30	Mammal	Southern Marsupial Mole	Notoryctes typhlops	Endangered	Good	Continuity of suitable habitat is also likely to be important for the occurrence of marsupial moles in an area. For example, in the northern Great Victoria Desert, underground signs of Itjaritjari were not detected on dunes that were isolated from other similarly vegetated dunes by calcrete swales and outcrops (JB unpublished). Hard and rocky substrates such as calcrete probably represent an impe…	Marsupial moles are not capable of travelling far across hard ground and continuity of suitable habitat is also likely to be important for the occurrence of marsupial moles in an area. Dispersal by marsupial moles probably occurs underground and requires suitable sandy habitat for tunnelling. Marsupial moles are slow, clumsy and vulnerable above-ground, and it is unlikely that they would travel f…		Can assess based on info in other columns (habitat requirements)		Can assess based on info in other columns (habitat requirements)	Other concerns include changed fire regimes, and trampling and habitat changes caused by introduced cattle and burgeoning camel populations. These factors have the potential to greatly modify the vegetation of habitats, and thus the availability of invertebrate prey for marsupial moles. Current predictions of climate change for Australia also provide considerable cause for concern and projected c…	NA	Very little is known about the habitat requirements of either species of marsupial mole. They are most often recorded in sandy dunes habitats supporting various acacias and other shrubs, and often but not always in association with spinifex. Such habitat is widespread in and typical of the sandy deserts. Marsupial moles may also occur in some sandy plains, and might also occupy sandy river flats,…		Information on the diet of marsupial moles has been obtained by examining the gut contents of preserved specimens and from observations of the behaviour of captive animals when presented with different foods. Stirling (1891a) and Spencer (1896b) noted the presence of ants and their eggs as well as other insect debris in the guts of some of the first specimens dissected. Winkel and Humphrey-Smith …	NA	Can assess based on info in other columns (most mammals disperse readily by themselves)		Recent genetic (S Donnellan and S Fuller, unpublished) and morphological analyses (K Aplin and P van Oosterzee, unpublished) suggest there are three distinct lineages of marsupial moles: N. caurinus, and a southern and northern form of N. typhlops. This taxonomic work is still in progress and both approaches are in general agreement. Lack of Info.	Notoryctids have also been recorded from the central, northern and eastern Tanami Desert in the NT and attributed to N. typhlops, but this classification was based on supposed range rather than taxonomic examination. Tracks of a marsupial mole (-20.87, 130.27) from the Sangster’s Bore area in the NT were photographed by Pip Masters in 1988, and appear to be those of N. typhlops rather than N. cau…		296	http://www.environment.gov.au/cgi-bin/sprat/public/publicspecies.pl?taxon_id=296 http://www.environment.gov.au/biodiversity/threatened/publications/pubs/marsupial-moles.pdf
31	Mammal	Golden Bandicoot (mainland)	Isoodon auratus auratus	Vulnerable	Good		On Marchinbar Island, home ranges vary from 4.4 ha to 35 ha for males and 1.7 ha to 12.7 ha for females (Palmer et al. 2003). Home ranges tended to be larger in the dry season, but only slightly (Palmer et al. 2003). Home ranges tend to centre on nest sites (Graham 1996 cited in Palmer et al. 2003).		Can assess based on info in other columns (habitat requirements)		Can assess based on info in other columns (habitat requirements)	Recently, the Northern Brown Bandicoot has been reported to be prone to sudden declines in abundance, possibly linked to occurrence of intense fire (Pardon et al. 2003). The most likely threats are predation by feral cats and changed fire regimes. Fire regimes may be linked to predation occurring after the undergrowth is destroyed by intense fire. Recently, the Northern Brown Bandicoot has been r…	NA	Until the 1930s this species was widespread throughout a large range of habitats across Western Australia, South Australia, NSW, Northern Territory and possibly Queensland (Ellis et al. 1991; Friend 1990). Habitat of extant Golden Bandicoot (mainland) populations includes rainforest margins and viney thickets on rugged sandstone (the north Kimberley area), eucalypt woodland (Yampi Peninsula) and …		Based on scat analysis of Golden Bandicoot (mainland) populations on Marchinbar Island, the diet of this subspecies consists of arthropods (beetles, termites, ants, larvae, spiders and centipedes) (Southgate et al. 1996). Western Australian mainland populations have been recorded eating insects, arachnids and plant material (McKenzie et al. 1995 cited in Palmer et al. 2003). Golden Bandicoot (Bar…	NA	Can assess based on info in other columns (most mammals disperse readily by themselves)		The two subspecies of Golden Bandicoot are considered separate on morphological grounds with Golden Bandicoot (Barrow Island) (Isoodon auratus barrowensis) distinguished from other forms by its wide zygomatic arches (the oblique suture between the squamous portion of the temporal bone and the zygomatic bone) (Lyne & Mort 1981). Marchinbar Island specimens of Golden Bandicoot (mainland) differ fro…	The approximate area of occupancy of the Golden Bandicoot, at the species level, based on post-1990 records, is 65 000 km² (Palmer et al. 2003). Population figures for the Golden Bandicoot (mainland) are estimated at 1400 for the subpopulation on Marchinbar Island in the Northern Territory and an unknown quantity for populations occurring on the mainland or islands in the Kimberley. Until the 193…		66665	http://www.springerlink.com/content/j8072474101610g3/fulltext.pdf?MUD=MP http://onlinelibrary.wiley.com/doi/10.1046/j.1365-2656.2003.00686.x/pdf http://www.environment.gov.au/biodiversity/threatened/publications/recovery/i-auratus-m-macrurus/pubs/i-auratus-m-macrurus.pdf http://www.environment.gov.au/cgi-bin/sprat/public/publicspecies.pl?taxon_id=66665	Isoodon is currently divided into many species and subspecies though the validity of this taxonomic approach is debated (Pope et al. 2001). Argument regarding the definition of subspecies focuses on whether isolated populations are genetically different subspecies or whether populations have developed morphological traits in response to environmental constraints at respective locations (Pope et a…
32	Mammal	Southern Brown Bandicoot (Eastern)	Isoodon obesulus obesulus	Endangered	Good		Southern Brown Bandicoots demonstrate a high level of juvenile dispersal (Stoddart and Braithwaite 1979), a trait that, in combination with high reproductive output, could enable rapid colonisation of suitable habitat as it develops (Brown & Main 2010). However, the death rate of juveniles is high (Van Dyck & Strahan 2008). In studies on the Tasmanian subspecies and Eastern Barred Bandicoots (Per…		Can assess based on info in other columns (habitat requirements)		Can assess based on info in other columns (habitat requirements)	Many of the habitats occupied by Southern Brown Bandicoots (eastern) are prone to fire (Braithwaite 1983; Lobert 1990). Early investigations on habitat requirements conducted within the Royal Botanical Gardens in Cranbourne Victoria (RBGC) by Braithwaite and Gullen (1978) and by Stoddart and Braithwaite (1979) found Southern Brown Bandicoots (eastern) to prefer dry heath of a younger successional…	NA	Southern Brown Bandicoots (eastern) are known to inhabit a variety of habitats including heathland, shrubland, sedgeland, heathy open forest and woodland and are usually associated with infertile, sandy and well drained soils, but can be found in a range of soil types (Coates et al. 2008; Menkhorst and Seebeck 1990; NSW DEC 2006; Paull 1993). Within these vegetation communities they typically inh…		The Southern Brown Bandicoot (eastern) is omnivorous, opportunistically exploiting a wide variety of food resources such as invertebrates (mainly insects but also earthworms and other invertebrates), plant material and fungi (Stoddart and Braithwaite 1979, Lee & Cockburn 1985). In south-eastern NSW, Claridge and colleagues (1991) found that sympatric populations of Southern Brown Bandicoots (east…	NA	Can assess based on info in other columns (most mammals disperse readily by themselves)		Isoodon obesulus had heterozygosity estimates of 0.79, 0.69, and 0.57, 0.57, 0.43 at different populations. In comparison to other small marsupials (dasyuridae - Dibbler has He estimates of: 0.75, 0.44, 0.20. Antechinus agilis: 0.89,0.89,0.86,0.88. Dasyurus geoffroii: 0.86,0.80. Dasyurus maculatus: 0.67,0.67. Dasyurus viverinus: 0.80,0.59. Sarchphilis harraisii: 0.47, 0.42, 0.41, 0.39, 0.41.). La…	The southern brown bandicoot (Isoodon obesulus) has undergone signiﬁcant range contractions since European settlement, and it is now considered ‘‘Endangered’’ throughout south-eastern mainland Australia. This suggests that the Garigal NP population was once contiguous with the Ku-ring-gai Chase NP population but has undergone a recent independent population bottleneck. Analysis of ‘‘genetic reduc…		68050	http://www.environment.gov.au/cgi-bin/sprat/public/publicspecies.pl?taxon_id=68050 http://www.springerlink.com/content/p5qj5qm257525288/ http://onlinelibrary.wiley.com/doi/10.1046/j.1365-2656.2003.00686.x/pdf http://www.springerlink.com/content/j8072474101610g3/fulltext.pdf?MUD=MP	The Southern Brown Bandicoot species, Isoodon obesulus, has five formally recognised subspecies, with each subspecies being geographically distinct (NSW DEC 2006; Van Dyck & Strahan 2008).
33	Mammal	Western Barred Bandicoot (Shark Bay)	Perameles bougainville bougainville	Endangered	Good		Males occupy larger home ranges (2.5 to 14.2 hectares) than females (1.4 to 6.2 hectares), and home ranges decline as population densities increase. Although their home ranges may overlap, their core areas of use are generally separate. Most recorded movements by western barred bandicoots on Bernier and Dorre Islands were less than 400 m; however, males have been recorded moving up to 1020 m over…		Can assess based on info in other columns (habitat requirements)		Can assess based on info in other columns (habitat requirements)	Maxwell et al. (1996) list predation by cats and foxes, modification of vegetation by rabbits and stock, and possibly changes in fire regimes in parts of its former range, as reasons for the decline to extinction of the western barred bandicoot on mainland Australia. Bernier Island has no documented history of burning; however, substantial portions of Dorre Island were burnt in 1860, 1909 and 197…	NA	An inhabitant of semi-arid and arid areas, mainland habitats included dense scrub, particularly thickets of Allocasuarina seedlings in south-western Western Australia, and saltbush and bluebush plains. On Bernier and Dorre Islands, it is especially common in the scrub associated with the stabilised dunes behind the beaches. The western barred bandicoot was an inhabitant of a wide variety of veget…		Invertebrates, seeds, roots and herbs. The most commonly consumed prey items found in the faecal matter of reintroduced bandicoots at Heirisson Prong were beetles, grasshoppers and crickets. Larvae, Hemipteran bugs, spiders, earwigs, ants, millipedes, and centipedes were regularly consumed, and plant matter (seeds, berries) and skinks were eaten also (Visser 2000). Krefft (1866, p.16) commented t…	NA	Can assess based on info in other columns (most mammals disperse readily by themselves)		He estimates for different populations are 0.32, 0.27, 0.27 for island populations and 0.54 for an established mainland population at Dryanda. Comparison to Isoodon obesulus had heterozygosity estimates of 0.79, 0.69, and 0.57, 0.57, 0.43 at different populations. The comparison of P. bougainville with other marsupial populations reveals that the remaining populations of this species are relative…	Populations were once distributed from the west coast of Western Australia across the lower southern parts of Australia into NSW and north-western Victoria. Subfossil records have identified that it once occurred on Dirk Hartog Island (Western Australia). It was last recorded on mainland Western Australia in 1943 on the Canning Stock Route. It is now restricted to Bernier and Dorre Islands in Sha…		66631	http://www.springerlink.com/content/06p1471k5l7m1j78/fulltext.pdf http://www.dec.wa.gov.au/pdf/plants_animals/threatened_species/frps/49-SharkBayMarsupialsRecPlan_2010_03_31.pdf http://www.dec.wa.gov.au/content/view/3432/1999/1/2/
34	Mammal	Eastern Barred Bandicoot (Tasmania)	Perameles gunnii gunnii	Vulnerable	Good		Heinsohn (1966) found home ranges of females averaged 3.24 ha and male home ranges average 26.25 ha. Overlap was considerable (Heinsohn 1966). Mallick and colleagues (2000) found that home range avagerage for males was 4.53 ha (range 1.5–11.9 ha) and average 2.34 ha (range 0.8–5.5 ha) for females.		Can assess based on info in other columns (habitat requirements)		Can assess based on info in other columns (habitat requirements)	The effect of drought on Eastern Barred Bandicoot populations is not fully understood. Prolonged drought/below average rainfall in western Victoria occurred between 1997 and 2008. At four reintroduction sites, Woodlands Historic Park, Hamilton Community Parklands, Lake Goldsmith and Lanark, total population size declined significantly during the 1997-2002 drought. All four of these sites experien…	NA	The Eastern Barred Bandicoot (Tasmania) occurs in open habitats including woodlands and open forests with a grassy understorey, and native and exotic grasslands (Hocking 1990). The subspecies requires understorey plants to provide shelter, nest sites and food (Tas PWS 2008). Analysis of habitat characteristics based on distribution records has identified a mosaic of agricultural, mainly pastoral …		The main food items of the Eastern Barred Bandicoot (Tasmania), in north-western Tasmania, are earthworms, insect larvae and adult weevils with lesser items including slugs, earwigs, beetles, fly larvae, Amphibia and berries (Heinsohn 1966). A study in south-eastern Tasmania found the subspecies to be omnivorous, eating grasses, mosses, roots, seeds, earthworms, insect larvae and adults and larva…	NA	Can assess based on info in other columns (most mammals disperse readily by themselves)		Although it appears that heterozygosity is low in both populations (Victorian and Tasmanian), it would not be sensible to suggest that P. gunnii is a species that has survived with zero genetic variation. However, the average heterozygosity (H) in blood-protein-coding loci in P. gunnii is apparently below the average mammalian value of 0.051 (Ayala & Kiger 1984). Genetic variability was found to …	The Eastern Barred Bandicoot (Tasmania) was previously widely distributed in northern, central and south-eastern Tasmania (Rounsevell et al. 1991) within the North West, North and South (Tasmania) Natural Resource Management Regions (TSSC 2008z). However, it has now declined in the central part of this range in the Midlands region (Hocking 1990; Mallick et al. 1998a; Robinson et al. 1991). Three …		66651	http://onlinelibrary.wiley.com/doi/10.1111/j.1365-294X.1993.tb00009.x/pdf http://www.jstor.org/stable/10.2307/2386343 http://www.environment.gov.au/biodiversity/threatened/species/pubs/66651-conservation-advice.pdf http://www.environment.gov.au/cgi-bin/sprat/public/publicspecies.pl?taxon_id=66651	The justification for considering the mainland form to be possibly subspecifically distinct (Seebeck 2001) is based in part on morphological comparisons of island and mainland forms (George et al. 1990) and on a comment in Robinson and colleagues (1993) that MtDNA data, as then unpublished indicated, separation of 270 000–620 000 years ago. These assertions do not appear in the published analysis…
35	Mammal	Eastern Barred Bandicoot (Mainland)	Perameles gunnii unnamed subsp.	Endangered	Good		Limited data on dispersal of the Eastern Barred Bandicoot would appear to indicate that post-weaning dispersal is greater in males than females (Dufty 1994a), as is typical in solitary mammals. Home ranges are slightly larger for males than for females (minimum convex polygon: male mean = 4.0 ha, s.e.= 0.6, n = 18, range 0.8 - 9.0; female mean = 1.6, s.e.= 0.4, n = 13, range = 0.02 - 5.9) and ran…		Can assess based on info in other columns (habitat requirements)		Can assess based on info in other columns (habitat requirements)	The effect of drought on Eastern Barred Bandicoot populations is not fully understood. Prolonged drought/below average rainfall in western Victoria occurred between 1997 and 2008. At four reintroduction sites, Woodlands Historic Park, Hamilton Community Parklands, Lake Goldsmith and Lanark, total population size declined significantly during the 1997-2002 drought. All four of these sites experien…	NA	On mainland Australia the original habitat of the Eastern Barred Bandicoot is thought to have been primarily native perennial tussock grasslands and grassy woodlands, particularly along watercourses (Brown 1989; Dufty 1994; Seebeck 1979). There are historical records from South Australia of the species occurring in open forest and scrubland (Kemper 1990). The last wild population occurred along a…		The Eastern Barred Bandicoot feeds largely on invertebrates and is primarily insectivorous; its diet includes beetles, crickets, grasshoppers, moths and earthworms (Brown 1989, Dufty 1994, Hannan 1994; Cook 2001). Some plant material including bulbs of onion-grass Romulea rosea and orchard fruit is also eaten (Brown 1989; Dufty 1991). In Tasmania, hypogeal and gasteromycete sporocarps from hypoge…	NA	Can assess based on info in other columns (most mammals disperse readily by themselves)		Although it appears that heterozygosity is low in both populations (Victorian and Tasmanian), it would not be sensible to suggest that P. gunnii is a species that has survived with zero genetic variation. However, the average heterozygosity (H) in blood-protein-coding loci in P. gunnii is apparently below the average mammalian value of 0.051 (Ayala & Kiger 1984). Genetic variability was found to …	The original wild population is now extinct. Reintroductions have been attempted at several locations within its former range in south-western Victoria, and three reintroduced populations still survive. Within Victoria, the range is encompassed by the Victorian Volcanic Plains IBRA bioregion (sensu DEH 2000). The population at Hamilton was estimated to be less than or equal to 633 with an effecti…		66641	http://www.environment.gov.au/cgi-bin/sprat/public/publicspecies.pl?taxon_id=66641 http://onlinelibrary.wiley.com/doi/10.1111/j.1365-294X.1993.tb00009.x/pdf http://www.jstor.org/stable/10.2307/2386343 http://www.google.com.au/url?sa=t&rct=j&q=&esrc=s&source=web&cd=1&ved=0CGgQFjAA&url=http%3A%2F%2Fwww.environment.gov.au%2Fbiodiversity%2Fthreatened%2Fpublications%2Frecovery%2Fpubs%2Fperameles-gunni…	The justification for considering the mainland form to be possibly subspecifically distinct (Seebeck 2001) is based in part on morphological comparisons of island and mainland forms (George et al. 1990) and on a comment in Robinson and colleagues (1993) that MtDNA data, as then unpublished indicated, separation of 270 000–620 000 years ago. These assertions do not appear in the published analysis…
36	Mammal	Leadbeaters Possum	Gymnobelideus leadbeateri	Endangered	Good		Leadbeater's Possum is a communally-nesting species and colonies of up to 12 animals actively defend territories of approximately 2-3 ha (Lindenmayer and Possingham 1994).		Can assess based on info in other columns (habitat requirements)		Can assess based on info in other columns (habitat requirements)	Wildfires were predicted to have a major negative effect on the persistence of populations of Leadbeater's Possum, particularly in areas supporting limited areas of old-growth forest (Lindenmayer and Possingham 1994). It is important to note that wildfire has been instrumental in the habitat development process, but the scale and intensity of wildfires since European settlement, most notably the …	NA	Optimum habitat of Leadbeater's Possum is young regenerating or mixed-aged ash forest that contains both wattles and an ample supply of old hollow trees. The occurrence and quality of habitat is primarily determined by patterns of successional change and stand development resulting from disturbance such as past wildfires and timber harvesting operations. Regrowth from the 1939 wildfires, combined…	The occurrence of large wildfires is also a key threat to the long term viability of habitat in older-aged forest and mixed-aged forest.	The food requirements of Leadbeaters possum in a forest dominated by mountain ash Eucalyptus regnans were determined by faecal analysis and limited direct observation. The range of resources exploited included arthropods (particularly tree crickets, beetles, moths, and spiders), plant exudates (Acacia gum, nectar and manna), and insect exudates (psyllid honeydew). Arthropods were estimated t o pr…	NA	Can assess based on info in other columns (most mammals disperse readily by themselves)		He estimates of leadbeaters possum are 0.79, 0.74, 0.55 for different populations. In comparison Petaurus australis has an estimate of 0.69.	No bottleneck scenario reproduced anything approaching the genetic distinction of the Yellingbo population, with all STRUCTURE analyses placing Yellingbo in a separate cluster to simulated populations (K = 2, minimum FST= 0.13). These results suggest that Yellingbo does not share recent ancestry with other extant populations and instead may be a remnant of an otherwise extinct gene pool. Importan…		273	http://onlinelibrary.wiley.com/doi/10.1111/j.1365-294X.2008.03900.x/pdf http://www.springerlink.com/content/j8072474101610g3/fulltext.pdf?MUD=MP http://www.environment.gov.au/biodiversity/threatened/publications/recovery/leadbeaters-possum/pubs/leadbeaters-possum.pdf
37	Mammal	Yellow-bellied Glider (Wet Tropics)	Petaurus australis unnamed subsp.	Vulnerable	Good		Home range size was estimated to be over 30 ha (Russell 1984) and in Victorian populations averaged between 42-53 ha (Henry & Craig 1984).		Can assess based on info in other columns (habitat requirements)		Can assess based on info in other columns (habitat requirements)	Therefore, the conservation of the yellow-bellied glider in north Queensland will b e intimately involved with how the open forest is managed for this tree species. For example, recent invasion of the open-forest margin by adjoining rainforest in response to changed fire regimes may have an adverse impact on the long-term persistence of the open forest (Harrington and Sanderson 1994). Before the …	NA	The Yellow-bellied Glider inhabits tall open forest on the western fringe of the Wet Tropics Heritage Area. Floristics of the forest may vary from one location to another but the presence of two eucalypt species, Eucalyptus resinifera and Eucalyptus grandis, is essential. The first is used for sap-feeding (Quin et al. 1996; Russell 1984) and the second as a den tree (Bradford & Harrington 1999; R…	While sap from Eucalyptus resinifera is the most important dietary item, each group of gliders maintains an average of only two active feeding trees per group (Quin et al. 1996) although earlier observations indicate three or more trees may be used (Russell 1984). In any event the proportion of available feed trees used is very small, estimated to be less than 1% of available trees (Bradford & Ha…	There are two detailed studies of feeding behaviour and diet of the Yellow-bellied Glider in north Queensland (Quin et al. 1996; Smith & Russell 1982). Observations of feeding behaviour indicate sap of Eucalyptus resinifera is the most important item (over 80% of observations year round), while nectar and pollen of Banksia integrifolia are a secondary component of autumn and winter diet. Feeding …	NA	Can assess based on info in other columns (most mammals disperse readily by themselves)		It is difficult to make direct comparisons of genetic divergence from our study with other marsupial species, as our analyses are based on the ND4 gene, whereas other studies (e.g. Moritz et al. 1997; Firestone et al. 1999; Pope et al. 2000) were based on control region sequence data. We were unable to use the control region due to the presence of a repeat region that led to multiple PCR bands an…	Estimates of population density are 0.05-0.14 individuals per ha (Russell 1995) and an estimate of 38 social groups in a 1400 ha area but there are no published estimates of total population size. Attempts to devise a method of population estimation based on aerial survey of feeding trees were unsuccessful (Bradford & Harrington 1999). Together, the three meta-populations are estimated to contain…		66668	http://www.publish.csiro.au/?paper=WR9870263 http://www.springerlink.com/content/j8072474101610g3/fulltext.pdf?MUD=MP http://www.publish.csiro.au/?paper=WR9960637 http://www.environment.gov.au/biodiversity/threatened/species/pubs/66668-conservation-advice.pdf http://www.environment.gov.au/cgi-bin/sprat/public/publicspecies.pl?taxon_id=66668	This subspecies occurs in eucalypt forest in the Atherton region, Queensland, north from the Herbert River Gorge to the Mount Windsor Tableland at altitudes of 700 m+ above sea level (Bradford & Harrington 1999; Quin et al. 1996; Russell 1995).
38	Mammal	Gilbert's Potoroo	Potorous gilbertii	Critically Endangered	Good		Gilbert's Potoroo is nocturnal, emerging at dusk from their nest sites under sedges to commence an early period of activity, resting for periods during the night and ceasing activity before dawn (Friend 2008a). Home range estimates, derived from radio-tracking over two week periods, vary from 15–25 ha for males and 3–6 ha for females, young-at-heel and sub-adult animals of both sexes (Courtenay &…		Can assess based on info in other columns (habitat requirements)		Can assess based on info in other columns (habitat requirements)	The only known wild population of Gilbert's Potoroo exists in dense, long unburnt vegetation that is potentially highly vulnerable to wildfire. Fire exclusion is thus an extremely high priority in the protection of the wild population. The captive colony was established at least partly to provide insurance against the loss of the single known population through a catastrophic fire event (Courtena…	NA	The captive colony was established at least partly to provide insurance against the loss of the single known population through a catastrophic fire event (Courtenay & Friend 2004). Gilbert’s Potoroo is now known only from the Mount Gardner headland at Two Peoples Bay (Figure 1). Within that small area (1000 ha), it occurs in at least four separate patches of long-unburnt, dense shrubland on the v…		Gilbert's Potoroo diet is unusual for a mammal species and consists almost entirely of fungi (Courtenay & Friend 2004). Spores of over 40 species of fungi have been found in the faecal pellets of the Gilbert's Potoroos at Two Peoples Bay Nature Reserve (Friend 2008; WA DEC 2009k). Although some epigeous (above-ground) fungi are taken, sporocarps (fruiting bodies/truffles) of underground fungi mak…	NA	Can assess based on info in other columns (most mammals disperse readily by themselves)	It digs for fruiting bodies of hypogeal, mycorrhizal fungi, which are essential symbionts of many vascular plants, and disperses the spores.	Mean heterozygosity at ﬁve microsatellite loci was 49.3%, and the amount of mtDNA variation was extremely low (π = 0.0004). There was evidence for a bottleneck in both sets of markers, and this was consistent with a demographic decline. Effective population size was estimated using two different models of mutation for microsatellites (Ne = 243 and 362). The results from this study highlight the c…	The extent of occurrence for Gilbert's Potoroo is estimated to be 8 km² and its area of occupancy is less than 5 km² (TSSC 2004c). There are an estimated 30–40 individuals in the Mount Gardner (wild) population (Friend 2008a). Eleven Gilbert's Potoroos were released onto Bald Island in two separate releases between 2005–2007 (WA DEC 2009j). There are an estimated 30–40 individuals in the Mount Ga…		66642	http://www.springerlink.com/content/lced2h4dwapl80t1/ http://www.dec.wa.gov.au/content/view/3432/1999/1/2/ http://www.environment.gov.au/biodiversity/threatened/publications/recovery/p-gilbertii/index.html http://www.environment.gov.au/cgi-bin/sprat/public/publicspecies.pl?taxon_id=66642
39	Mammal	Long-footed Potoroo	Potorous longipes	Endangered	Good		The home range of the Long-footed Potoroo is between 22 and 60 ha in East Gippsland (Bellbird), and between 14 and 23 ha in north-eastern Victoria (Riley). Males use a larger area than females (Green et al. 1998; Nunan et al. 2000). The species is territorial, and the territories of mated pairs overlap with each other, but not with other pairs. The female's home-range tends to be within the bound…		Can assess based on info in other columns (habitat requirements)		Can assess based on info in other columns (habitat requirements)	Wildfires and prescribed burning are likely to be detrimental to Long-footed Potoroos in the short term, because fires reduce understorey shelter (NSW NPWS 2002b; VDSE 2003). However, habitat modelling by Lewis and Thulin (1995) found little evidence of adverse effects at a landscape scale in East Gippsland. The effect of fire on the food of Long-footed Potoroos is not well known; canopy loss and…	NA	The habitat of the Long-footed Potoroo includes temperate rainforest, riparian forest and wet sclerophyll forest (Nunan et al. 2000). It occurs at a range of elevations from around 100 m (East Gippsland) to greater than 1200 m (the Victorian Alps). The species occurs in vegetation communities with constantly moist soil. Within its range in NSW, such vegetation is restricted mainly to riparian (ri…		The Long-footed Potoroo needs a diverse and abundant supply of hypogeal (underground-fruiting) fungi, which it eats throughout the year (Maxwell et al. 1996; Saxon et al. 1994). The abundance of such fungi depends on soil moisture (Claridge & Cork 1997). The Long-footed Potoroo eats hypogeal (underground-fruiting) fungi. The fruiting parts of these are called sporocarps or truffles (Nunan et al. …	NA	Can assess based on info in other columns (most mammals disperse readily by themselves)	The diversity of fungal species in relation to land management practices is an important issue which requires more attention (Claridge et al 1993).	The three populations of Long-footed Potoroos (East Gippsland, north-eastern Victoria and south-eastern NSW) are isolated from one another. Within these populations, the species occurs in colonies that appear to be separated by unsuitable habitat, so it is likely that interbreeding between many of the colonies is limited or absent (NSW NPWS 2002b; Nunan et al. 2000). The loss of genetic variation…	The three main populations of the Long-footed Potoroo occur in an area around 1800 km² in total (Broome et al. 1996; Jones 1998; Jones & Johnson 1997; Nunan et al. 2000). Within these areas, Long-footed Potoroos are very patchily distributed (Jones & Johnson 1997; Saxon & Noble 1993). The Long-footed Potoroo occurs at low densities, especially in NSW (Broome et al. 1996; Seebeck 1998). Based on p…		217	http://onlinelibrary.wiley.com/doi/10.1111/j.1442-9993.2008.01853.x/full http://onlinelibrary.wiley.com/doi/10.1111/j.1469-7998.2010.00750.x/full http://www.environment.gov.au/biodiversity/threatened/publications/recovery/long-footed-potoroo/pubs/long-footed-potoroo.pdf http://www.environment.gov.au/cgi-bin/sprat/public/publicspecies.pl?taxon_id=217
40	Mammal	Western Ringtail Possum	Pseudocheirus occidentalis	Vulnerable	Good		The home range of the Western Ringtail Possum is considered small—less than 5 ha. At times, this species can have very small home ranges of less than 1 ha (Jones 2000). Larger home ranges are observed in the populations that inhabit Jarrah forests, rather than in the near coastal populations around Busselton. This is attributed to nutrient limitations in the Jarrah habitat (Wayne et al. 2005c). H…	DEWHA (2009) note that important areas for the Western Ringtail Possum are those that afford sufficient connective habitat to allow genetic exchange (in order to maintain genetic representation between local populations). As the Western Ringtail Possum is unable to cope with high temperatures, clearing of habitat with cooler microclimates (such as gullies) is an important threat (de Tores et al. …	Can assess based on info in other columns (habitat requirements)	South-west Western Australia is one of the most water challenged parts of the country, experiencing Australia's highest rates of climate change and dryland salinity amid rapid population growth and associated development. Between 1975 and 1996 rainfall decreased by 14% and runoff into Perth dams decreased by 48%. Since 1997, rainfall decline has been 21% and runoff has been 64% less than the long…	Can assess based on info in other columns (habitat requirements)	Fires and their intensity, extent, frequency and seasonality differed prior to European settlement and this is well documented (Wardell-Johnson et al. 2004). The three ways in which fire can have a negative impact on Western Ringtail Possums (Wayne et al. 2006) are: - by reducing the availability of food resources - through the loss of shelter sites - by directly or indirectly killing individuals…	NA	Western Ringtail Possums occur in and near coastal Peppermint Tree (Agonis flexuosa) forest and Tuart (Eucalyptus gomphocephala) dominated forest with a Peppermint Tree understorey. Other populations occur in Jarrah (Eucalyptus marginata) forest and Jarrah-Marri (Corymbia calophylla) forest associated with Peppermint Tree, near Collie (de Tores et al. 2004), and riverine stands of Peppermint Tree…	Western Ringtail Possums have been significantly affected by the clearing and fragmentation of their habitat throughout their range, especially the clearing of Peppermint Trees and habitat with cooler microclimates. Clearing of possum habitat for agriculture in the south-west has been concentrated on the fertile, productive alluvial soils adjacent to waterways. These are areas that typically supp…	The diet of the Western Ringtail Possum consists almost entirely of myrtaceous leaves (Smith 1983 cited in Jones & Hillcox 1995), the major component (79–100%) of which is foliage from the Peppermint Tree. Where this species is absent, the diet consists mostly of Marri and Jarrah leaves (Jones et al. 1994b).	NA	Can assess based on info in other columns (most mammals disperse readily by themselves)		We report on the development of 14 novelpolymorphic microsatellite markers from the western ringtail possum (Pseudocheirus occidentalis), a ‘‘threatened’’ (Vulnerable) arboreal marsupial, endemic to the biodiversity hotspot region of south-west of Western Australia. The markers were developed to obtain population genetic data to quantify any changes which may be associated with increasing geograp…	Population numbers are unknown (there are no published estimates) and reaching a statistically accurate estimate is very difficult as the species occurs in fragmented and scattered subpopulations, and is difficult to trap (DEC 2007). Overall, the population trend for the species is declining (DEC 2007). Using post-1995 records the extent of occurrence of the Western Ringtail Possum in 2007 was es…		25911	http://www.springerlink.com/content/273r243n501u06p4/ http://www.environment.gov.au/cgi-bin/sprat/public/publicspecies.pl?taxon_id=25911
41	Mammal	Grey-headed Flying-fox	Pteropus poliocephalus	Vulnerable	Good		The Grey-headed Flying-fox is highly mobile (Menkhorst 1995; Tidemann 1998) and the national population is fluid, moving up and down the east coast in search of food. For example, two individuals fitted with satellite tracking devices made round trips of more than 2000 km over a nine-month period (Tidemann & Nelson 2004; van der Ree et al. 2005). Grey-headed Flying-foxes commute daily to foraging…		Can assess based on info in other columns (habitat requirements)		Can assess based on info in other columns (habitat requirements)	Research on black flying fox: We propose that the initial colonization of camp-sites is essentially random when roost vegetation is non-limiting and that factors such as predation by humans, cyclones and fires determine the persistence and size of camps at the local level. Indicates can effect the amount of foraging material, threatening the species. Otherwise lack of info.	NA	The Grey-headed Flying-fox requires foraging resources and roosting sites. It is a canopy-feeding frugivore and nectarivore, which utilises vegetation communities including rainforests, open forests, closed and open woodlands, Melaleuca swamps and Banksia woodlands. It also feeds on commercial fruit crops and on introduced tree species in urban areas. The primary food source is blossom from Eucal…		The Grey-headed Flying-Fox has a diverse native diet, which it supplements with introduced plants (Eby 1995, 1998; Hall & Richards 2000; Parry-Jones & Augee 1991). Nectar and pollen from the flowers of eucalypts (genera Eucalyptus, Corymbia and Angophora), melaleucas and banksias are the primary food for the species (Duncan et al. 1999). Most eucalypts have regular seasonal flowering schedules bu…	NA	Can assess based on info in other columns (most mammals disperse readily by themselves)		The national population of the Grey-headed Flying-fox is spatially structured into colonies (Parry-Jones & Wardle 2004). However, there are no separate or distinct populations due to the constant genetic exchange and movement between camps throughout the species' entire geographic range. This indicates that there is one single interbreeding population (Webb & Tidemann 1995; DSE 2005f). High gene …	Population numbers last estimated in 2005 of around: 674 000. The Grey-headed Flying-fox is Australia's only endemic flying-fox and occurs in the coastal belt from Rockhampton in central Queensland to Melbourne in Victoria (Tidemann 1998). However, only a small proportion of this range is used at any one time, as the species selectively forages where food is available. As a result, patterns of oc…		186	http://journals.cambridge.org/action/displayAbstract?fromPage=online&aid=41355 http://www.environment.gov.au/cgi-bin/sprat/public/publicspecies.pl?taxon_id=186 http://www.jstor.org/stable/10.2307/50735
42	Mammal	Northern Hairy-nosed Wombat	Lasiorhinus krefftii	Endangered	Good		It has been reported that at least 50% of adult females undertake long-term dispersal to other burrows in Epping Forest National Park at some time in their lives, presumably to reduce the possibility of inbreeding between wombats within burrow groups (Horsup 1999). However, analysis of relatedness among pairs of animals using microsatellite DNA has not confirmed the hypothesis of female dispersal…		Can assess based on info in other columns (habitat requirements)		Can assess based on info in other columns (habitat requirements)	Epping Forest National Park receives low rainfall and is regularly subjected to periods of drought, therefore the Northern Hairy-nosed Wombat is at risk from wildfire (QPWS 2006). A major wildfire has the potential to eliminate small isolated populations such as that at Epping Forest by destroying the wombats food supply, which includes Aristida spp., Enneapogon spp., Cenchrus ciliaris and Fimbri…	NA	The Northern Hairy-nosed Wombat occurs in semi-arid cattle grazing country (Horsup 1999). The vegetation at Epping Forest National Park is dominated by Brigalow and Gidgee (Acacia harpophylla and A. cambagei) scrub, intersected by a gully with deep sandy soils supporting a mixed eucalypt woodland. Dominant native grasses are Aristida spp. and Enneapogon spp. but the introduced Buffel Grass (Cench…		The diet of the Northern Hairy-nosed Wombat consists of at least 12 species of grasses and sedges, predominantly three native species (Aristida spp., Enneapogon spp. and Fimbristylis dichotoma) and the introduced Buffel Grass (Cenchrus ciliaris) which has increased in abundance since the removal of livestock from the park (Horsup 1999). They eat the leaves rather than the stems, which provide the…	NA	Can assess based on info in other columns (most mammals disperse readily by themselves)		Analysis of genetic variability indicates that there has been a considerable reduction in genetic variation with heterozygosity levels much lower in the the Northern Hairy-nosed Wombat at Epping Forest than in the Southern Hairy-nosed Wombat, L. latifrons, and in the extinct Deniliquin population. This is consistent with a low effective population size or "bottleneck" over a number of years (Tayl…	Fossil records show this species was once widespread, living in Victoria, NSW and Queensland. However, since European settlement, the Northern Hairy-nosed Wombat has only been found in three areas: the Deniliquin area in southern NSW, the Moonie River area in southern Queensland, and Epping Forest National Park, about 200 km north-east of Barcaldine, in central Queensland (QPWS 2006). Both the Mo…		198	http://www.environment.gov.au/biodiversity/threatened/publications/recovery/l-krefftii/pubs/l-krefftii.pdf http://www.springerlink.com/content/j8072474101610g3/fulltext.pdf?MUD=MP http://www.springerlink.com/content/l534881k38w87t11/ http://www.environment.gov.au/cgi-bin/sprat/public/publicspecies.pl?taxon_id=198
43	Mammal	Common Wombat (Bass Strait)	Vombatus ursinus ursinus	Vulnerable	Good		Genetic analyses presented here provide convincing evidence of a female bias in dispersal in common wombats. For the two study sites within continuous populations, adult males were more likely than adult females to have been born locally (Fig. 2), and within these study sites, related adult males were closely spatially clustered (Fig. 4). Females, on the other hand, were more likely to be immigra…		Can assess based on info in other columns (habitat requirements)		Can assess based on info in other columns (habitat requirements)	The immediate impact of the fire varied across animal groups (Fig. 4). Medium-large macropods, fox, dingo and wombat populations were at approximately the same densities in the few years before and the few years after the fire. In contrast, the lyrebird and cat populations both declined to low levels immediately after the fire.	In 2003, wombats survived bushfires at subalpine altitudes in the Snowy Mountains of Australia to be faced only weeks later by a further reduction in food availability owing to the winter cover of snow. Where burrows occurred in burnt areas, winter home ranges (95% kernel) were significantly larger (52.6 ± 33.4 ha) than in unburnt areas (16.3 ± 14.5 ha). Wombats were able to survive the winter by…	The Common Wombat (Bass Strait) inhabits heath, grassy woodlands and pasturelands (with predominantly introduced grass species) (Green & Rainbird 1988; Maxwell et al. 1996). In Tasmania (Tasmanian subspecies) the wombat is widespread and found from sea level to alpine areas but shows a preference for heathland, coastal scrub and open forest where soils favour their burrowing habits. Wombats often…		The diet of the wombat is composed entirely of plant material. Its main food is native grasses but shrubs, roots, sedges, bark and herbs are also eaten, while moss seems to be a particular delicacy. At times of food shortages they may dig up sections of dead grass to get at the roots.	NA	Can assess based on info in other columns (most mammals disperse readily by themselves)		No genetic studies of this subspecies have been published. Studies on the mainland subspecies have He estimates between 0.65 and 0.75. The high level of genetic differentiation observed between Comaum and the other two study sites probably mostly re¯ects the large geographic distance, c. 500 km, between them. These populations are likely to have been separated over a long period, because of both …	The Common Wombat (Bass Strait) is presently found only on Flinders Island (Rounsevell et al. 1991). This subspecies previously also occurred on King Island, Cape Barren Island, Deal Island and Clarke Island (Hope 1974a). It disappeared from King Island in the 19th century (Hope 1974b) and was gone from other islands by 1910 (Hope 1974a). The population on Flinders Island is estimated to be about…		66644	http://onlinelibrary.wiley.com/doi/10.1111/j.1442-9993.2011.02355.x/full http://www.publish.csiro.au/?paper=WR04079 http://www.publish.csiro.au/paper/ZO02061 http://onlinelibrary.wiley.com/doi/10.1017/S0952836902000432/abstract http://www.dpiw.tas.gov.au/inter.nsf/WebPages/BHAN-53F7KJ?open http://www.environment.gov.au/cgi-bin/sprat/public/publicspecies.pl?taxon_id=66644
44	Reptile	Yinnietharra Rock Dragon	Ctenophorus yinnietharra	Vulnerable	Good				Can assess based on info in other columns (habitat requirements)		Can assess based on info in other columns (habitat requirements)	The main identified threats to the Yinnietharra Rock-dragon include habitat degradation by pastoral activities and cattle grazing; garden boulder harvesting; and stochastic events that may affect the species due to its small population size.	NA	Generally occurs in tall open shrubland. Inhabits granite outcrops separated by stony flats supporting sparse Acacia shrubs. Appears to be restricted to rocks of one origin - Archean gneissic biotite granites and granodiorite - whilst nearby outcrops of Early Proterozoic migmatite are inhabited by a different species, Ctenophorus caudicinctus (Cogger et al. 1993). Basks on low rocks and Acacia li…			N/A	N/A			Occurs within an area of approximately 35 km&#178 around the Gascoyne River on Yinnietharra Station, east of Carnarvon, WA (Cogger et al. 1993). Only known from two localities within this area, 5 km east, and 25 km south-west of Yinnietharra (Storr 1981; Wilson & Knowles, 1988; Cogger et al. 1993).		1603	http://www.environment.gov.au/cgi-bin/sprat/public/publicspecies.pl?taxon_id=1603
45	Reptile	Bellinger River Emydura	Emydura signata	Vulnerable	Good		A honours study done on Emydura macquarrie suggested these turtles can move over 25km.		Can assess based on info in other columns (habitat requirements)		Honours work on Emydura macquarie said: more connectivity in wetter periods, allowing dispersal and geneflow, though this subspecies is severely restricted…	The three major threats to the Bellinger River Emydura have been identified as predation of nests by foxes (Vulpes vulpes), competition for food and other resources with the Bellinger River Elseya and introduction of captive or pet Emydura macquarii, sourced from elsewhere, into the Bellinger River population (Spencer and Thompson 2000).	NA	The turtles near Thora occupy several long, deep pools along moderately broad reaches within a 200 m stretch of river (Cogger et al. 1993; NSW NPWS 2001f). Other populations of Emydura macquarii utilise partially submerged logs for basking platforms (NSW NPWS 2001f). The genus Emydura (Family Chelidae) is a group of short-necked turtle species inhabiting rivers, streams, billabongs and lagoons in…	Riparian vegetation is a significant component of aquatic ecosystems (Koehn 1993), and is likely to be important for the Bellinger River Emydura.	This is an omnivorous turtle, consuming small crustaceans, aquatic insects, filamentous algae and possibly aquatic weed (Cann 1993).	N/A	N/A			Population in Bellinger River, north-eastern NSW (Cogger et al. 1993; NSW NPWS 2001f). Searches of the river over 20 years have located the species at only four sites, from upstream of Thora downstream to the Bellingen township (J.Cann in NSW NPWS 2001f). The population is very small, with possibly fewer than 10 individuals at each site. Some areas of occupied habitat are protected in the Belling…		1785	http://www.canberra.edu.au/centres/iae/pdfs/2002_Goodsell_honours_thesis.pdf http://www.environment.gov.au/biodiversity/threatened/publications/recovery/e-macquarii/pubs/e-macquarii.pdf http://www.environment.gov.au/cgi-bin/sprat/public/publicspecies.pl?taxon_id=1785
46	Reptile	Western Swamp Tortoise	Pseudemydura umbrina	Critically Endangered	Good		Homing behaviour suggests the tortoises do have home ranges, but that individual home ranges may be larger than the reserves. At Twin Swamps Nature Reserve movements of up to 600 m have been recorded over two days (Burbidge & Kuchling 2004). Some individuals from both nature reserves disperse onto adjacent private lands, particularly in dry years (Kuchling 1997). Dispersal upon swamp drying sugge…		Feeding only occurs when water temperatures are between 14 °C and 28 °C (King et al. 1998). At the end of spring Western Swamp Tortoises move away from swamps to nearby aestivation sites (King et al. 1998). A corresponding movement back to the swamps occurs in early winter as they begin to fill again. As the species aestivates during summer and autumn, its activity is restricted to the cooler 5–6…		The Western Swamp Tortoise is restricted to feeding in winter and spring when the swamps hold water (King et al. 1998). Climate change poses a potential challenge for the management of the Western Swamp Tortoise. Winter rainfall is considered to have declined significantly in Perth and it is predicted that this trend will continue. The Twin Swamps Nature Reserve in Warbrook has been greatly affec…	The decline of the Western Swamp Tortoise is believed to be due to a combination of a restricted geographic range, habitat clearance for agriculture, urban and industrial development (including clay mining), increasing aridity (due to climate change), predation by foxes and other animals, inappropriate fire regimes and drainage of swamp habitat (Cogger et al. 1993; Burbidge & Kuchling 2004). Rese…	NA	clay-based swamps that the recovery team considered to be suitable habitat for Western Swamp Tortoise. Western Swamp Tortoises have been recorded only from scattered localities in a narrow strip of the Swan Coastal Plain with largely alluvial soils, roughly parallel with the Darling Scarp, running from Perth Airport at Guildford to near Pearce Royal Australian Air Force Base at Bullsbrook. Anecdo…		The inspection of one dead female and faeces indicates a carnivorous diet consisting of insects, insect larvae, aquatic crustaceans, tadpoles and aquatic earthworms (Burbidge 1981).	N/A	N/A	Predation of eggs by European Red Fox (Vulpes vulpes) and Southern Brown Bandicoot (Isoodon obesulus) may be important (Burbidge 1981). Hatchlings (about 25 mm long and weighing only 3–5 g) are also highly susceptible to predation (Burbidge & Kuchling 2007). Hatchlings may be eaten by large wading birds such as the Straw-necked Ibis (Threskiornis spinicollis), White-faced Herons (Notophoyx novaeh…		The Western Swamp Tortoise has a very small geographic range. The species has only been recorded from scattered localities in a narrow strip (3–5 km wide) of the Swan Coastal Plain, Western Australia, roughly parallel with the Darling Range. The range spans from Perth Airport at Guilford to near Pearce Royal Australian Air Force Base at Bullsbrook (Burbidge & Kuchling 2004). In the 1960s, Western…		1760	http://www.environment.gov.au/biodiversity/threatened/publications/recovery/p-umbrina/pubs/p-umbrina.pdf http://www.environment.gov.au/cgi-bin/sprat/public/publicspecies.pl?taxon_id=1760
47	Reptile	Ornamental Snake	Denisonia maculata	Vulnerable	Good				The optimal climatic conditions for the Ornamental Snake occur with the combination of hot temperatures, humidity and electrical storms which typically occur from January to mid-March (Agnew 2010 pers. comm.)		The Ornamental Snake is most likely to be encountered by searching in and around suitable gilgai habitats during the evening wen frogs are most active (Brigalow Belt Reptiles Workshop 2010; DSEWPaC 2011m) approximately 1–3 days following heavy rainfall (greater than 5 mm), especially thunderstorms (Agnew 2010 pers. comm.) Snakes were found moving downslope towards a flooded gilgai in the South Wa…	The Ornamental Snake is most likely to be encountered by searching in and around suitable gilgai habitats during the evening wen frogs are most active (Brigalow Belt Reptiles Workshop 2010; DSEWPaC 2011m) approximately 1–3 days following heavy rainfall (greater than 5 mm), especially thunderstorms (Agnew 2010 pers. comm.) Snakes were found moving downslope towards a flooded gilgai in the South Wa…	NA	The Ornamental Snake's preferred habitat is within, or close to, habitat that is favoured by its prey - frogs. The species is known to prefer woodlands and open forests associated with moist areas, particularly gilgai (melon-hole) mounds and depressions in Queensland Regional Ecosystem Land Zone 4, but also lake margins and wetlands (Agnew 2010 pers. comm.; Brigalow Belt Reptiles Workshop 2010;Wi…	Ornamental Snake habitat is likely to be found in Brigalow (Acacia harpophylla), Gidgee (Acacia cambagei), Blackwood (Acacia argyrodendron) or Coolibah (Eucalyptus coolabah)-dominated vegetation communities, or pure grassland associated with gilgais (Brigalow Belt Reptiles Workshop 2010). Whilst the species shows a preference for moist areas, and there are records from riparian areas, the species…	The diet of this species consists predominantly of frogs (Cogger et al. 1993)	N/A	N/A	As the Ornamental Snake has a diet almost exclusively of various frog species, the species is susceptible to being lethally poisoned by ingesting Cane Toads, which are abundant within its range (G. Ingram, cited in Cogger et al. 1993; Phillips et al. 2003). The two species have often been recorded in the same areas, though the Cane Toad is never found where the Ornamental Snake is in high numbers…		The species is known only from the Brigalow Belt North and parts of the Brigalow Belt South biogeographical regions. The core of the species' distribution occurs within the drainage system of the Fitzroy and Dawson Rivers (McDonald et al. 1991; Cogger et al. 1993). Known localities occur in the following regions (Agnew 2010 pers. comm.; Cogger et al. 1993; Covacevich et al. 1996a; Melzer 2001 per…		1193	http://www.environment.gov.au/cgi-bin/sprat/public/publicspecies.pl?taxon_id=1193
48	Reptile	Broad-headed snake	Hoplocephalus bungaroides	Vulnerable	Good		In rocky habitat, snakes moved on 16% of days (n = 30) and moved an average of 37 m (n = 30) between retreat sites. Snakes moved more in woodland habitat, moving an average of 159 m (n = 20) between retreat sites and moving on 35% (n = 20) of days. In woodlands, snakes follow a meandering path when moving between retreat sites (Webb & Shine 1997b). Individuals may remain inactive in a single retr…		Snakes prefer sites with a west to north-west aspect (NSW NPWS 2001). Adult snakes show a seasonal, temperature induced, shift in habitat use (Webb & Shine 1998b). Adults use rocks and crevices as shelter sites in rocky outcrops in autumn, winter and early spring (Webb & Shine 1994). Juvenile snakes remain in rocky habitat year round (Downes 1999). Snakes shelter under thin (below 20 cm) rocks on…				NA	The Broad-headed Snake is often found in rocky outcrops and adjacent sclerophyll forest and woodland (Cogger et al. 1993; NSW NPWS 2001). The most suitable sites occur in sandstone ridgetops (Cogger et al. 1993). Near Bathurst snakes occur in forest growing on shale or conglomerate slopes and bluffs (G. Shea in Cogger et al. 1993). Common canopy species include Corymbia eximia, C. gummifera, Euca…	In woodland, snakes shelter in hollows in a variety of tree species including Red Bloodwood (Eucalyptus gummifera), Grey Gum (E. punctata), Sydney Peppermint (E. piperita) and Blue Leaf Stringybark (E. agglomerata). Snakes show preferences for large trees, trees with multiple hollows, and dead trees.	The Broad-Headed snake is an ambush predator, spending up to four weeks in the same retreat site (Webb & Shine 1997a) and preying on small reptiles and mammals that enter the retreat (Webb & Shine 1997a; Wells 1981). Juvenile snakes feed primarily on Velvet Geckos (Oedura lesuerii) (up to 70% of prey items) and occasionally on small skinks (Lampropholis spp.) (Downes 1999; Webb & Shine 1998c). Ju…	N/A	N/A	The presence of beak marks on the occasional snake indicates that predatory birds may prey on the species (J.K. Webb, personal observation in Pringle et al. 2003). Foxes and cats are potential predators of the Broad-headed Snake (NSW NPWS 2001)		Clearance of habitat has resulted in fragmentation and isolation of populations. High levels of human visitation and associated habitat disturbance threaten remaining populations (Cogger et al. 1993). The Broad-headed Snake is restricted to the sandstone ranges in the Sydney Basin and within a radius of approximately 200 km of Sydney (Cogger et al. 1993; NSW NPWS 2001). Numbers have declined in r…		1182	http://www.environment.nsw.gov.au/resources/nature/tsprofileBroadheadedSnake.pdf http://www.environment.gov.au/cgi-bin/sprat/public/publicspecies.pl?taxon_id=1182
49	Reptile	Border Thick-tailed gecko	Underwoodisaurus sphyrurus	Vulnerable	DATA DEFICIENT							The main identified threats to the Border Thick-tailed Gecko include habitat clearing for agriculture and development; the collection of bush rock and dead wood for fires; inappropriate fire regimes; grazing and trampling of habitat by domestic stock and feral goats (Capra hircus); and predation by feral cats (Felis catus) and European red foxes(Vulpes vulpes) (DECC, 2005).	NA	Occurs in dry sclerophyll open forest and woodland associated with outcrops of granite, basalt, sandstone and metamorphic rocks (H. Hines & G. Swan in Cogger et al. 1993; P. Spark in prep. 2001). The majority of sites are associated with granite outcrops (Cogger et al. 1993). Surveys conducted in north-eastern NSW indicate that geckos may show a preference for easterly aspects and the base of roc…			N/A	N/A			Known populations occur in Mount Kaputar NP, Kelvin SF, Girraween NP, Copeton Dam State Recreation Area, Moonbi Lookout N of Tamworth, Emmaville rubbish tip, Woolomin, Attunga SF, Kings Plains NP, Severn R. NP, Bolivia Hill T.S.R., Ironbark NR, Single SF, Linton NR, Torrington Reserve, Gunnedah, the Nandewar Ranges, Sundowner NP, Durikai SF, Chaffey Dam and east of Bonshaw (Cogger et al. 1993; P.…		1660	http://www.environment.gov.au/biodiversity/threatened/species/pubs/1660-conservation-advice.pdf http://www.environment.gov.au/cgi-bin/sprat/public/publicspecies.pl?taxon_id=84578
50	Reptile	Pink-tailed legless lizard	Aprasia parapulchella	Vulnerable	Good		Lack of info.				The activity of the lizards is apparently affected by temperature and soil moisture. They are not found during dry summer weather or when daily temperatures exceed about 25Degrees Celcius. It is likely that they retreat deeper within the burrows when wheather conditions are unsuitable.	Very little is known about the influence of fire on populations of A. parapulchella, however individuals have been known to survive low intensity fires while sheltering beneath rocks. Fire, however, has a significant impact on the dynamis of Themeda trianda grasslands, opening inter-tussock spaces and allowing other plant species to establish. The influence of fire on habitat suitability requires…	NA	In general, lizards occur in open grassland habitats that have a substantial cover of small rocks (Osborne & Jones 1995). Lizards also show a preference for sunny aspects, avoiding S facing slopes. The species is only found at sites with good numbers of invertebrates under rocks (Barrer 1992). Most sites occur in relatively open vegetation (Osborne & McKergow 1993). Lizards are most commonly foun…	Some specimens have been collected from grassland sites that appear not to support any native grasses. Several animals have been found on the edge of Callitris enlicheri woodland and Eucalyptus macrorhyncha woodland (Barrer 1992). The species also occurs in low densities in relatively open areas in Casuarina stricta stands with a Themeda sp. understorey, and in Kunzea ericoides scrub (Barrer 1992…	A dietary specialist, consuming adults, larvae and pupae of at least five species of small ants (Jones 1992).	N/A	N/A		These two loci had alleles that deviated from the tetranucleotide pattern and were the only loci in linkage disequilibrium after applying Bonferroni correction. FST values between the two study populations at individual loci ranged from -0.01 to 0.41 and there was no correlation between the number of alleles at a locus’ and its corresponding FST (Fig. 1). The preliminary Hardy–Weinberg values ind…	This lizard is known from four sites in eastern Australia: near Canberra in the ACT, Tarcutta and Bathurst in NSW, and near Bendigo in Vic. In the Canberra region the species is widespread but patchily distributed along the Murrimbidgee and Molonglo Rivers and adjacent hill slopes (Osborne & Jones 1995). Major populations in the ACT occur at Mount Taylor, the lower Molonglo River corridor from 25…		1665	http://www.tams.act.gov.au/__data/assets/pdf_file/0011/227459/Technical_Report_10.pdf http://www.springerlink.com/content/l1k501x4k6271615/ http://www.environment.gov.au/cgi-bin/sprat/public/publicspecies.pl?taxon_id=1665
51	Reptile	Striped legless lizard	Delma impar	Vulnerable	Good		Individuals have been recorded moving at least 20 m in one day (Kutt 1992), and up to 50 m over several weeks (K. Kukolic n.d., pers. comm., cited in Smith & Robertson 1999.). This implies that these animals may be relatively wide-ranging, supporting the belief that they are active hunters, at least some of the time (Nunan 1995). Most of the movement records are from the November and December hig…					Burning is not necessarily negative for the species and in most situations a degree of burning is required as a management tool. Burning regimes with a frequency greater than once every five years are likely to negatively influence Striped Legless Lizard survivorship (O'Shea 2005). However, it appears that the degree of mortality may vary with timing and the amount of soil cracking and fire type,…	NA	Striped Legless Lizards may use refuges within or adjoining their habitat when a fire goes through. For example, after fire this species may move into unburnt areas or remain relatively inactive in the soil or under rocks until the vegetation is able to recover enough to provide shelter (Smith & Robertson 1999). During winter months Striped Legless Lizards enter a state of torpor, although the ex…	Delma impar is a grassland specialist, being found only in areas of native grassland and nearby grassy woodland and exotic pasture. Natural temperate grassland is one of Australia's most threatened ecological communities. It is the loss and degradation of native grassland, through a variety of processes, that is primarily responsible for the decline of D. impar. Until recently, D. impar was thoug…	Studies of the diet of the Striped Legless Lizard indicate that this species feeds primarily on spiders, crickets, grasshoppers, Lepidopteran larvae and cockroaches (Coulson 1990; Nunan 1995; Wainer 1992). Lepidopteran larvae appear to be particularly important in the diet of this species, and may play a role in limiting lizard abundance at some sites (Nunan 1995)	N/A	N/A	It is assumed that a range of native predators including snakes, other lizards, raptors, magpies and other predatory birds, and possibly dunnarts (Sminthopsis spp.), will prey on Striped Legless Lizards, but the extent of this predation is unknown. High densities of introduced predators may be more of a concern, as urban development surrounds many Striped Legless Lizard populations. Anecdotal evi…	Lack of info.	The Striped Legless Lizard was formerly distributed throughout temperate lowland grasslands in the Australian Capital Territory (ACT), the south-western slopes and southern tablelands of New South Wales (NSW), central and southern Victoria, and the south-eastern corner of South Australia (SA) (Cogger et al. 1993). The distribution of the species has declined, with many known sites no longer suppo…		1649	http://www.tams.act.gov.au/__data/assets/pdf_file/0004/227461/Technical_Report_12.pdf http://www.environment.gov.au/biodiversity/threatened/publications/recovery/striped-legless-lizard/index.html http://www.environment.gov.au/cgi-bin/sprat/public/publicspecies.pl?taxon_id=1649
52	Reptile	Striped-tailed delma	Delma labialis	Vulnerable	Good		The species is considered wary and difficult to detect (Richardson 2006).		The species is more likely to be detected when conditions are warm, not too dry and maximum temperatures are greater than 25°C			Inappropriate fire regimes are listed as a key threatening process. Inappropriate fire regimes and removal of refuge sites (woody debris and rocks) are suspected to threaten this species.	NA	The Striped-tailed Delma has been found in a variety of habitats, including low and tall open forests and open woodland (all with grassy understory), wet sclerophyll forest, coastal microphyll/notophyll vine forests/thickets, eucalypt forest and woodland with dense Xanthorrhoea and Acacia mid-storey to understory, spinifex, and seasonally dry tea-tree (Melaleuca viridiflora) swamp (Brigalow Belt …	The Striped-tailed Delma has been recorded in coastal microphyll/notophyll vine forests and thickets. Some of this vegetation may meet the criteria including the listed Littoral Rainforest and Coastal Vine Thickets of Eastern Australia, a Critically Endangered ecological community listed under the Environment Protection and Biodiversity Conservation Act 1999. This species is found only in Queensl…	Active during the day, the species feeds on a range of arthropods (Richardson 2006). Other Pygopodides prey on small invertebrates (Wilson & Swan 2003).	N/A	N/A		Lack of info.	The Striped-tailed Delma has been found in the coastal region of central North Queensland from Paluma (north of Townsville) south as far as Keswick Island (off Mackay). The species is known to occur on Magnetic, South Molle, Shaw and the Whitsunday Islands. The species is currently known to occur between 0–800 m above sea level (Brigalow Belt Reptiles Workshop 2010; Lloyd 2005; Queensland DERM 20…		25930	http://www.iucnredlist.org/apps/redlist/details/6316/0 http://www.ehp.qld.gov.au/wildlife/animals-az/stripedtailed_delma.html http://www.environment.gov.au/cgi-bin/sprat/public/publicspecies.pl?taxon_id=25930
53	Reptile	Brigalow Scaly-foot Lizard	Paradelma orientalis	Vulnerable	Good		The Brigalow Scaly-foot is a nocturnal species. Tremul (2000) found only one individual during the day, sheltering under a rock, during a ten-year study on Boyne Island (Tremul 2000). During the day, the species shelters beneath sandstone slabs, logs, loose bark, dense leaf litter and in grass tussocks, including spinifex. 75% of active specimens found during the study on Boyne Island (Tremul 200…		On Boyne Island, lizards are active between late August and early June. No individuals were observed during winter when the maximum temperature at night fell below 19 °C.			Fire frequency, intensity, season, type and extent over time influence biodiversity and ecosystem processes. Inappropriate fire regimes can potentially alter ecosystem structure and impact on the species habitat requirements by, for example, removing food sources and shelter (TSN 2008b). The main identified threats to Brigalow Scaly-foot include habitat loss due to land clearing and thinning; roa…	NA	The species occurs within the following Queensland Regional Ecosystem Land Zones (LZ) (Brigalow Belt Reptiles Workshop 2010; Eddie 2010 pers. comm.; Schultz & Eyre 1997; Tremul 2000): LZ 3 - Alluvium (river and creek flats) LZ 4 - Clay plains not associated with current alluvium LZ 5 - Old loamy and sandy plains LZ 7 - Ironstone jump-ups LZ 8 - Basalt plains and hills (only where close to the int…	The species is known to persist in highly disturbed vegetation types, for example those areas invaded by Buffel Grass (Cenchrus ciliaris), Parthenium (Parthenium hysterophorus) and other weeds (Brigalow Belt Reptiles Workshop 2010). The Brigalow Scaly-foot's core habitat occurs mostly within the Brigalow Belt South bioregion. The species is found in a wide variety of remnant and non-remnant open …	Sap from Hickory Wattle forms a major portion of the diet of juvenile and adult Brigalow Scaly-foot lizards on Boyne Island. Newly hatched individuals were observed on the trunks of Acacia species during spotlighting, nocturnal surveys (Tremul 2000). While primarily ground-dwelling, individuals from this population have been recorded climbing the rough bark of wattles to lick exuding sap (TSN 200…	N/A	N/A	The Brigalow Scaly-foot is vulnerable to predation by feral Foxes (Vulpes vulpes), Cats (Felis catus) and Pigs (Sus scrofa) (AGDEH 2005p; DEWHA 2008zzp, 2008zzq; TSN 2008b).	Lack of info.	The known distribution of the Brigalow Scaly-foot extends from Nebo in the north, Boyne Island in the east, Wyaga in the south and Ulcanbah Station and Idalia National Park (NP) in the west (Kutt et al. 2003, Tremul 2000; TSN 2008b). The species occurs in the Brigalow Belt North and South bioregions (Cogger et al. 1993), the southern parts of the Desert Uplands bioregion and the Mulga Lands biore…		59134	http://www.environment.gov.au/biodiversity/threatened/species/pubs/59134-conservation-advice.pdf http://www.environment.gov.au/cgi-bin/sprat/public/publicspecies.pl?taxon_id=59134
54	Reptile	Airlie Island Ctenotus	Ctenotus angusticeps	Vulnerable	Good				On Airlie Island, the species was observed to be most active between 7 am and 9 am (Browne-Cooper & Maryan 1990). It is presumed that the species is active year round, from late morning to afternoon in the temperate months of the year, gradually changing to early morning and probably late afternoon in the hotter months of the year (DSEWPaC 2011m).			The main identified threats to the Airlie Island Ctenotus include invasion of the habitat by the exotic Buffel Grass (Cenchrus ciliaris); and impacts through human disturbance, such as habitat degradation (ANRA, 2007). No mention of fire or other natural disturbances.	NA	The Airlie Island Ctenotus is found in shrubland (Browne-Cooper & Maryan 1990), and coastal samphire mudflats flats (Roebuck Bay) (Wilson & Swan 2003).	The Airlie Island Ctenotus is found in Acacia coriacea shrubland, coastal littoral spinifex and tussock grass (Airlie Island) (Browne-Cooper & Maryan 1990), and coastal samphire mudflats flats (Roebuck Bay) (Wilson & Swan 2003). The vegetation on much of Airlie Island consists of low open Acacia coriacea shrubland with coastal Spinifex species in the littoral zone. The western end of the island h…	The Airlie Island Ctenotus feeds on invertebrates, which are common among grass tussocks. Some individuals have been observed foraging in the heat of the day under Acacia shrubs (Browne-Cooper & Maryan 1990).	N/A	N/A		The genetic status of the subpopulations is unknown (Kendrick & Stanley 2001).	The Airlie Island Ctenotus is known from Airlie Island, offshore from Onslow in north-west Western Australia. It has also been recorded on the mainland at Thangoo Station at Roebuck Bay, south of Broome (Sadlier 1993; Storr 1988). Airlie Island is 0.28 km² in area. Further surveys are needed to determine the species' distribution on the mainland (Sadlier 1993). The distribution is considered seve…		25937	http://www.environment.gov.au/biodiversity/threatened/species/pubs/25937-conservation-advice.pdf http://www.environment.gov.au/cgi-bin/sprat/public/publicspecies.pl?taxon_id=25937
55	Reptile	Yakka skink	Egernia rugosa	Vulnerable	Good		These skinks exhibit high site-fidelity and are limited in their capacity to disperse from a colony site (Brigalow Belt Reptiles Workshop 2010). Home range information not availiable.					The Yakka Skink exhibits high site-fidelity, low fecundity and are long-lived. The combination of these biological factors makes this species susceptible to potential population crashes or even local extinctions given prolonged unfavourable conditions or sudden, large environmental disturbances (Brigalow Belt Reptiles Workshop 2010). The main threat to the Yakka Skink is habitat reduction and deg…	NA	The Yakka Skink is known to occur in open dry sclerophyll forest, woodland and scrub (Brigalow Belt Reptiles Workshop 2010; Cogger 2000; Wilson & Knowles 1988). The core habitat of this species is within the Mulga Lands and Brigalow Belt South Bioregions (TSN 2008b). The Yakka Skink is known to occur in open dry sclerophyll forest, woodland and scrub (Brigalow Belt Reptiles Workshop 2010; Cogger …	Brigalow (Acacia harpophylla), Mulga (A. aneura), Bendee (A. catenulata), Lancewood (A. shirleyi), Belah (Casuarina cristata), Poplar Box (Eucalyptus populnea), Ironbark (Eucalyptus spp.), White Cypress Pine (Callitris glaucophylla). Common woodland and open forest types include (Brigalow Belt Reptiles Workshop 2010; QLD DERM 2010): Brigalow (Acacia harpophylla) Mulga (A. aneura) Bendee (A. caten…	The Yakka Skink is omnivorous, consuming soft plant materials and fruits and a wide variety of invertebrates (beetles, grasshoppers and spiders) that venture into or near the burrow entrance (TSN 2008a).	N/A	N/A	Feral animal impacts include predation by Foxes (Vulpes vulpes) and Feral Cats (Felis catus) and ripping of rabbit warrens (TSN 2008a, 2008b).		The known distribution of the Yakka Skink extends from the coast to the hinterland of sub-humid to semi-arid eastern Queensland. This vast area covers portions of the Brigalow Belt (North and South), Mulga Lands, South-east Queensland, Einasleigh Uplands, Wet Tropics and Cape York Peninsula Biogeographical Regions. Locations range from the Queensland/New South Wales border to Mungkan Kandju Natio…		1420	http://www.ehp.qld.gov.au/wildlife/animals-az/yakka_skink.html http://www.environment.gov.au/cgi-bin/sprat/public/publicspecies.pl?taxon_id=1420
56	Reptile	Western spiny-tailed skink	Egernia stokesii badia	Endangered	Good		Info from the species (not the subspecies): " The study population of Egernia stokesii lived on Camel Hill, an isolated rocky outcrop of ≈1 ha area, in the Warruwarldunha Range (31°54′ S; 138°25′ E) near Hawker, in the lower Flinders Ranges of South Australia. In this study we used data from six unlinked microsatellite loci to examine stable aggregations of Egernia stokesii, from a population in …					As much of the distribution of the subspecies occurs in the wheatbelt, the remaining habitat patches are threatened by clearing for agriculture, grazing and crop production (Cogger et al. 1993). The long-term survival of populations in grazed areas may be threatened as the presence of livestock may disrupt the dispersal of young between log piles (How et al. undated). No mention of being threaten…	NA	Populations persist in woodland patches as small as 1 ha and completely surrounded by wheatfields. Sites with the greatest number of individuals had numerous fallen logs and a low intensity of grazing by domestic stock (How et al. undated). Hollow logs are required for refuge sites in woodland habitat (L. Smith pers. comm. in Cogger et al. 1993; How et al. undated). Preferred refuges consist of p…	Most of the brown form of the Western Spiny-tailed Skink sites occur in York Gum (Eucalyptus loxophleba) woodland (L. Smith pers. comm. in Cogger et al. 1993; How et al. undated). Some occupied sites were found in Gimlet (E. salubris) and Salmon Gum (E. salmonophloia) woodland.	The diet of the Western Spiny-tailed Skink (subspecies) is not known, but the species, Egernia stokesii, is known to be omnivorous, with juveniles feeding mainly on insects, and adults largely consuming plant material (Duffield & Bull 1998).	N/A	N/A			Prior to 1960, the Western Spiny-tailed Skink was recorded from a broad strip of south-western Western Australia, extending south-south-east from Mullewa (west of Geraldton) to Minnivale (east-north-east of Perth). This region is now the north-eastern wheatbelt of Western Australia and suitable microhabitat for the subspecies no longer occurs in most of the region (G.Shea & L.Smitt, in litt. in C…		64483	http://www.environment.gov.au/cgi-bin/sprat/public/publicspecies.pl?taxon_id=64483	The Western Spiny-tailed Skink is one of four subspecies of Egernia stokesii.
57	Reptile	Blue Mountains water skink	Eulamprus leuraensis	Endangered	Good	owever, E. leuraensis is a specialized semi-aquatic species living in the wettest parts of montane swamps (LeBreton 1996), and thus the dry sandstone plateau areas adjacent to the swamps could be potential barriers to dispersal. Moreover, species in the genus Eulamprus have lower tolerance to water loss than do many other reptile species (Heatwole & Veron 1977), restricting their distribution to …	The Blue Mountains Water Skink is semi-aquatic (Wells and Wellington 1985) and is active on warm sunny days from September to late April (LeBreton 1996). As with most reptiles, the Blue Mountains Water Skink is thought to hibernate during winter. Shea and Peterson (1985) collected two inactive specimens on the edge of the swamp at Wentworth Falls Lake (site 20) following winter rains. This may su…				The species is restricted to isolated and naturally fragmented habitats of permanent sedge and shrub 'hanging' swamps (these develop at moderate to high altitudes on sloping rock faces composed of Narrabeen sandstone which are subject to a constant supply of water), in open forest and open scrub or heath (Keith & Benson 1988; Kingston et al. 1979; Shea & Peterson 1985; Wells & Wellington 1984). T…	The small number, and apparent isolation of populations in conjunction with the limited geographic distribution of the Blue Mountains Water Skink, make it vulnerable to the operation of threatening processes (NSW NPWS 2001e). Three sites in the Newnes Plateau State Forest occur adjacent to pine plantations and may be threatened by increasing acidity of run-off water and encroachment of feral pine…	NA	Wells & Wellington 1984). In the Blue Mountains the skink has been found in dense clumps of swamp sedges or herbs (characterised by Gymnoschoenus sphaerocephalus, Lepidosperma limicola and Xyris ustulata) growing on peaty soils derived from sandstone (LeBreton in Cogger et al. 1993). On Newnes Plateau it has been found in shrub swamps bordering streams flowing over sandstone and surrounded by tal…	Increased numbers of Blue Mountains Water Skinks are found when coverage two plant species, Tetrarrhena turfosa and Baeckea linifolia is higher. However, this does not necessarily indicate a direct relationship between the Blue Mountains Water Skink and the two plant species. It is possible that these plants rely on similar environmental conditions to the Blue Mountains Water Skink, or occur in a…	The diet of the Blue Mountains Water Skink appears to be mostly insectivorous, and includes grasshoppers, flies, moths, weevils and wasps. Analysis has shown that the eaten insects are not ground dwelling, suggesting foraging occurs in the grasses above the ground (NSW NPWS 2001e). A small fruit with a seed was found in a scat at Leura (Le Breton 1996).	N/A	N/A	Predation from cats (LeBreton in Cogger et al. 1993).	However, it is not known whether the species’ genetic variation is adequately reserved. Individual populations are likely to vary genetically as a result of the isolation of habitat and apparently limited scope for dispersal between populations. Our analyses of seven microsatellite loci of 241 animals from 13 populations show strong geographic structure, with major genetic divergence even between…	Thirty populations of the Blue Mountains Swamp Skink are known between Newnes and Hazelbrook in the Blue Mountains region (NSW NPWS 2002z). However, there is no information on the size any of these populations, or an estimate of the total population size. There is currently no evidence to suggest that existing populations of this species are declining (NSW NPWS 2001e). Surveys suggest that the Bl…		59199	http://onlinelibrary.wiley.com/doi/10.1111/j.1365-294X.2010.04539.x/full http://www.environment.gov.au/biodiversity/threatened/publications/recovery/blue-mtns-water-skink/pubs/eulamprus-leuraensis.pdf http://www.environment.gov.au/cgi-bin/sprat/public/publicspecies.pl?taxon_id=59199
58	Bird	Wedge-tailed Eagle (Tasmanian)	Aquila audax fleayi	Endangered	Good	There have been no records of eagles undertaking movements across Bass Strait (Marchant & Higgins 1993), and they are said to be reluctant to cross large stretches of open water (Bell & Mooney 1998). However, eagles have been recorded on islands in Bass Strait: breeding has been recorded on Flinders Island in the Furneaux Group (Mooney 1984, 1988a; Thomas 1979), the species is a rare visitor to K…	No specific figures are available on the size of home ranges occupied the Wedge-tailed Eagle (Tasmanian), but they are said to be very large (Bell & Mooney 1998). Where suitable habitat is available, territories tend to be evenly dispersed. As a result, the subspecies is only recorded nesting in low densities. The estimated densities of Wedge-tailed Eagle (Tasmanian) territories range from a maxi…					The Wedge-tailed Eagle (Tasmanian) is unlikely to be severely affected by any 'catastrophic' threats (i.e. potentially catastrophic threats such as drought or wildfire were not identified as a risk to the subspecies in either of the published recovery plans (Bell & Mooney 1998; Gaffney & Mooney 1992).	N/A		The Wedge-tailed Eagle (Tasmanian) inhabits coastal, lowland and highland regions. It has been recorded in a wide variety of habitats including dry sclerophyll forest, temperate rainforest, sub-alpine forest, dry woodland, coastal heathland, small wetlands, riparian vegetation, sedgeland, grassland and farmland. However, breeding is restricted to a range of old-growth native forests, especially t…	The Wedge-tailed Eagle is carnivorous, and feeds on both live prey and carrion. It feeds mainly on rabbits and hares, but a wide variety of vertebrate prey is consumed, including reptiles, birds and mammals (Marchant & Higgins 1993). It is capable of killing prey several times their own body weight, though most prey items taken are much smaller (approximately 25% or less of the eagle's mass) (Bel…				Adults are resident all year although their patterns of use of home ranges appears to change seasonally. Tasmania's wedge-tailed eagles have less genetic variation than their mainland conspecifics (Groth et al. in prep) and may have been genetically isolated for the 8,000 to 10,000 years since the last trans-Bassian land bridge. Like all Aquila they are reluctant to cross large stretches of open …	The extent of occurrence is estimated at 70 000 km². This estimate, which is based on published maps of the distribution, is considered to be of high reliability. The extent of occurrence is known to be stable at present, and appears to have undergone little or no change (based on the data available) since the arrival of Europeans (Garnett & Crowley 2000). The area of occupancy is estimated at 22…		64435	http://www.environment.gov.au/biodiversity/threatened/publications/recovery/wedge-tail/index.html http://www.environment.gov.au/cgi-bin/sprat/public/publicspecies.pl?taxon_id=64435
59	Bird	Red Goshawk	Erythrotriorchis radiatus	Vulnerable	Good		Interestingly, multiplying the estimated 1000 breeding Red Goshawks (Garnett & Crowley 2000), which would be 500 breeding pairs, by the estimated home range of 200 km² (Aumann & Baker-Gabb 1991) yields an area of occupancy of 100 000 km². One radio-telemetry study has been conducted on a pair of Red Goshawks in northern Australia which resulted in an estimated home range for the breeding female o…				The Red Goshawk breeds solitarily, in forested or wooded areas, within one km of permanent water, and in a large (over 20 m tall) tree. They are probably monogamous (Aumann & Baker-Gabb 1991). Observation suggests that Red Goshawks may use dense forests (rainforest or tall wet forest) as a drought refuge (Bravery 1970).	fire, and changed burning regimes have the potential to impact breeding sites and reduce prey availability, thus reducing productivity;	N/A		The Red Goshawk occurs in coastal and sub-coastal areas in wooded and forested lands of tropical and warm-temperate Australia (Marchant & Higgins 1993). Riverine forests are also used frequently (Debus 1991, 1993). Such habitats typically support high bird numbers and biodiversity, especially medium to large species which the goshawk requires for prey. The Red Goshawk nests in large trees, freque…	he Red Goshawk's diet is 95% birds. An analysis of 501 prey items taken from around 13 nests in northern Australia revealed only 1.3% of the prey items were in the size class 0–50 g, with 12.9% at 51–100 g, 53.7% at 101–250 g, and 32% over 250 g. The same study estimated that Psittaciformes contributed 51.9% of dietary biomass, followed by Passeriformes (14.8%), Coraciiformes (9.7%), Columbiforme…				Apparent lack of info.	There appears to have been a recent coastal contraction of the range in parts of eastern Australia, and a northward contraction of about 500km in NSW where it is now virtually extinct (Blakers et al. 1984, Debus & Czechura 1988, Debus 1991, Debus et al. 1993a; Marchant & Higgins 1993). Recent sightings of this species in NSW come from the Northern Rivers region, north of the Clarence River, but t…		942	http://www.environment.nsw.gov.au/resources/nature/recoveryplanFinalRedGoshawk.pdf http://www.environment.gov.au/cgi-bin/sprat/public/publicspecies.pl?taxon_id=942
60	Bird	Cape Barren Goose (South-western)	Cereopsis novaehollandiae grisea	Vulnerable	Good		Tasmania - O b s e r v a t i o n s h a v e b e e n m a d e o n t h e b i o l o g y o f t h e species b y G u i l e r (1967) w h o f o u n d t h a t y o u n g C e r e o p s i s h a v e a n e x t e n s i v e h o m e r a n g e wh i c h m a y c o v e r all o f t h e F r a n k l i n S o u n d I s l a n d s (~1725ha) a s well a s p a r t s o f e a s t e r n F l i n d e r s I s l a n d . T h e a d u l t…		The population size declined considerably in 1991 during a period of extremely hot and dry weather, with a large number of birds dying from starvation or heat stress (Garnett, 1993; Halse et al., 1995). An expected increase in temperature and decrease in rainfall with global climate change in southern Western Australia could therefore render the Archipelago of the Recherche less suitable for the …			The population size declined considerably in 1991 during a period of extremely hot and dry weather, with a large number of birds dying from starvation or heat stress (Garnett, 1993; Halse et al., 1995). An expected increase in temperature and decrease in rainfall with global climate change in southern Western Australia could therefore render the Archipelago of the Recherche less suitable for the …	N/A		The Cape Barren Goose (south-western) is most abundant on islands and rocks in the Archipelago of the Recherche, off Western Australia’s southern coast. The subspecies has also been recorded west of the archipelago on West Island, Red Island and Hauloff Rock, and is a casual visitor to mainland Western Australia from Bremer Bay to Cape Arid. The subspecies, which occurs on more than 70 islands an…	In Tasmania: The Cape Barren Goose is a grazing bird, eating predominantly the common island tussock grass, Poa poiformis, as well as spear grass and various herbs and succulents. They also eat pasture grasses, including barley and clover, and legumes. e r e o p s i s f e e d s o n grasses wh i c h c o m p r i s e 65 p e rc e n t o f t h e t o t a l f o o d w i t h v a r i o u s d i c o t y l e d…				Lack of info.	The total population is estimated at 650 individuals, and has remained at similar levels over the past 50 years, with the exception of a decline in 1991 associated with unusual weather conditions; and the population is considered secure (Halse et al., 1995).		25978	http://www.publish.csiro.au/?act=view_file&file_id=MU9950077.pdf http://www.publish.csiro.au/?act=view_file&file_id=MU966211.pdf http://australianmuseum.net.au/Cape-Barren-Goose http://www.environment.gov.au/biodiversity/threatened/species/pubs/25978-conservation-advice.pdf
61	Bird	Noisy Scrub-bird	Atrichornis clamosus	Vulnerable	Good	The Noisy Scrub-bird is incapable of sustaining flight for more than a few metres (Danks 1991; Smith 1976) and consequently is unable to cross expanses of water and unlikely to cross expanses of open ground. It is thus reliant on corridors of continuous suitable vegetation to facilitate natural dispersal.	The Noisy Scrub-bird is sedentary (Higgins et al. 2001). Its seasonal movements are restricted to some limited dispersal by young birds (Blakers et al. 1984; Danks 1991). It has been presumed that this dispersal, which occurs in summer and autumn, is undertaken by second year males once they have moulted into their adult plumage (although some males remain on or near their natal territories as no…				Climate change is a potential threat to the Noisy Scrub-bird. The Noisy Scrub-bird is considered to be vulnerable to the effects of climate change for two main reasons; it inhabits dense vegetation; and it has a restricted and fragmented distribution (Comer & Danks 2000; Danks et al. 1996) and limited ability to disperse (Danks 1991; Smith 1976). An increase in aridity could potentially reduce th…	Post-fire age appears to be an important determinant of habitat suitability. The Noisy Scrub-bird mostly occurs at sites that have not been burnt for 10 or more years (Danks et al. 1996) and it is most abundant at sites that have not been burnt for 20 or more years (Gilfillan et al. 2007). It has been recorded at sites burnt as little as three or four years earlier (Danks 1997; Smith 1977), but i…	N/A		The Noisy Scrub-bird inhabits ecological communities that support a dense understorey or lower stratum of sedges and shrubs, a dense accumulation of leaf litter and an abundant population of litter-dwelling invertebrates (Smith 1996; Welbon 1993). It mainly occurs in low closed forests 5–15 m in height that are dominated by Eucalyptus or Agonis and Banksia littoralis and occur in the steep and we…	The diet of the Noisy Scrub-bird is dominated by a variety of invertebrates including beetles, ants, spiders, crickets, cockroaches, bugs, centipedes, millipedes, earthworms, flies, moths, butterflies, woodlice, scorpions, termites, ticks, mites, amphipod crustaceans, mantids, and unidentified pupae and larvae. Other food items, such as seeds and small frogs and lizards, are occasionally consumed…				Possibly availiable in: "Cowen S (2009) DNA ofa 'phoenix': a study of genetic variability in the Noisy Scrub-bird. South Coast Threatened Birds News 13, 5", but could not obtain paper.	The Noisy Scrub-bird occurs at two locations in south-western Western Australia; on the mainland in coastal areas from Two Peoples Bay Nature Reserve to Cheyne Beach; and on Bald Island, which lies close to the coast off Cheyne Beach (Danks et al. 1996; Gilfillan et al. 2007). The extent of occurrence of the Noisy Scrub-bird is estimated, with medium reliability, to be 160 km² (Garnett & Crowley …		654	http://scholar.googleusercontent.com/scholar?q=cache:Iq-MGmzl_jYJ:scholar.google.com/+Danks,+A.+(1991).+noisy+scrub-bird&hl=en&as_sdt=0,5 http://www.environment.gov.au/biodiversity/threatened/publications/recovery/noisy-scrub-bird/index.html http://www.environment.gov.au/cgi-bin/sprat/public/publicspecies.pl?taxon_id=654
62	Bird	Southern Cassowary	Casuarius casuarius johnsonii	Endangered	Good		Southern Cassowaries are considered to be sedentary nomads within a large home range. They are known to disperse across open country, particularly after disturbance of forest by cyclones, and they are also capable swimmers in response to harassment (dogs or other cassowaries) or when local resources are limited (Burnett n.d., cited in Buosi & Burnett 2006). As adults are sedentary once they have …				The distribution of the species is constrained by the availability of habitat which can provide a year-round supply of fleshy fruits and access to permanent freshwater for drinking and bathing (Buosi & Burnett 2006).	Climatic conditions can threaten Southern Cassowaries, for example, by causing the temporary loss of resources or, in some areas, by isolating populations. The impacts of these natural events may at times be locally catastrophic to populations (Buosi & Burnett 2006). At least 18% of all adult and sub-adult Southern Cassowaries in the Mission Beach area died in the 12 months after Cyclone Larry hi…	N/A		The Southern Cassowary generally requires dense tropical rainforest (such as complex/non-complex notophyll/mesophyll vine forest) and associated habitat (such as mangrove Melaleuca, eucalypt woodland, swamp and swamp forest), that provides a year-round supply of fleshy fruit. This species is commun in flat areas of lowland rainforest, but can at all altitudes (Bentrupperbäumer 1998; Garnett & Cro…	Southern Cassowaries forage largely on fallen rainforest fruit, the taxa in their diet varying seasonally with availability, but Lauraceae (laurels), Elaeocarpaceae (quondongs), Myrtaceae (lilypillies) and Arecaceae (palms) are considered the most important. They are known to feed on over 100 plant species. The entire fruit is ingested. They have also been recorded feeding on Bracket fungi, flowe…				While no genetic data has been collected to confirm this, the Wet Tropic and Cape York populations may be genetically distinct (Latch 2007). Unexpectedly, no genetic variation has so far been observed among individuals of the species. However, until the full potential of molecular DNA methodologies has been explored, it is too early to conclude that the species has a low genetic diversity (Degnan…	The extent of occurrence of the Southern Cassowary (Australian) is estimated, with medium reliability, to be 11 000 km² (Garnett & Crowley 2000). The extent of ocurrence may have declined on the Cape York Peninsula, as there have been no recent records of the subspecies north of Bamaga (Garnett & Crowley 2000; Marchant & Higgins 1990; QPWS 2002). The area of occupancy is estimated, with low relia…		25986	Degnan, S. and C. MORITZ (1995). Conservation genetics of a threatened species - the Southern Cassowary. Pilot study of sampling methods and extent of genetic diversity. Cairns, Final Report to Wet Tropics Management Authority and Queensland Department of Environment and Heritage. [http://www.mendeley.com/research/conservation-genetics-threatened-species-southern-cassowary-pilot-study-sampling-me…
63	Bird	Western Whipbird (Western Heath)	Psophodes nigrogularis nigrogularis	Endangered	Good		The Western Whipbird (western mallee) is probably sedentary, but it is possible they can move from one area of uncleared vegetation to another (McNee 1986). The ability of the subspecies to disperse, and therefore survive following destruction of isolated habitat remnants, is not known. Western Whipbirds occupy overlapping home ranges of 10-19 ha with core areas ranging from 1.5-2.4 ha. The 13 ho…					The main threats to the Western Whipbird (western mallee) are habitat clearance and extensive, severe fires. McNee (1986) suggests the conservation of populations depends on appropriate fire regimes, with the interval between fires no less than 20 years. Feral cats Felix catus may also be a threat, particularly to eggs, young and nesting birds (McNee 1986). Changes in fire regimes in the south-we…	N/A	Parker & Reid (1979) summarised the habitat in eastern Australia as dense heath, mallee-heath and coastal dune scrub, while J. Reid (in Woinarski et al. 1988) 'considered the distribution of Western Whipbirds in South Australia was correlated with the presence of limestone and vegetation dominated by Eucalyptus diversifolia'.	The preferred habitat is thicket, a two to three metre high formation of varied floris- tic composition. Other vegetation associations are used in- frequently, although all nests were found in dense heath ad- jacent to areas of thicket. As with other populations, struc- ture, not floristic composition, was the important factor in habitat selection. Observations indicated that Western Whipbirds co…	The Western Whipbird (western mallee) subspecies probably feeds on invertebrates as do other subspecies (Garnett & Crowley 2000; Higgins & Peter 2002). At Stirling Range National Park a pair of birds was observed foraging on the ground, both feeding by turning over leaf-litter with their bill (Rose 1991). Western Whipbirds spend most of their foraging time on the ground or in the lower layer of t…				Information lacking.	The Western Whipbird Psophodes nigrogularis at Two Peoples Bay is the only known surviving population of the subspecies nigrogularis. n. Since the last cen- tury, the distribution of the Western Whipbird has contracted significantly and now it is found only in a small number of localities in the region bounded by Two Peoples Bay, Hopetoun, Ravensthorpe, Pingrup and the Stirling Ranges (Smith 1977…		64449	http://laptop.deh.gov.au/biodiversity/threatened/publications/action/birds2000/pubs/w-whipbird-wh.pdf http://www.publish.csiro.au/?act=view_file&file_id=MU9910145.pdf http://www.environment.gov.au/cgi-bin/sprat/public/publicspecies.pl?taxon_id=64686 http://www.environment.gov.au/biodiversity/threatened/species/pubs/64686-listing-advice.pdf
64	Bird	Western Whipbird (Western Mallee)	Psophodes nigrogularis oberon	Vulnerable	Good		The Western Whipbird (western mallee) is probably sedentary, but it is possible they can move from one area of uncleared vegetation to another (McNee 1986). The ability of the subspecies to disperse, and therefore survive following destruction of isolated habitat remnants, is not known. Western Whipbirds occupy overlapping home ranges of 10-19 ha with core areas ranging from 1.5-2.4 ha. The 13 ho…					The main threats to the Western Whipbird (western mallee) are habitat clearance and extensive, severe fires. McNee (1986) suggests the conservation of populations depends on appropriate fire regimes, with the interval between fires no less than 20 years. Feral cats Felix catus may also be a threat, particularly to eggs, young and nesting birds (McNee 1986). Changes in fire regimes in the south-we…	N/A	Parker & Reid (1979) summarised the habitat in eastern Australia as dense heath, mallee-heath and coastal dune scrub, while J. Reid (in Woinarski et al. 1988) 'considered the distribution of Western Whipbirds in South Australia was correlated with the presence of limestone and vegetation dominated by Eucalyptus diversifolia'.	The Western Whipbird (western mallee), occurs in mallee, often in open mallee vegetation with a dense, tall shrub layer up to 1.5 m tall, and dominated by such species as Hakea, Lambertia, Dryandra or Banksia (Higgins & Peter 2002; McNee 1986; Robinson 1975). At sites where they were recorded in 1985 (McNee 1986), the Western Whipbird (western mallee) were in floristically diverse vegetation 1.5-…	The Western Whipbird (western mallee) subspecies probably feeds on invertebrates as do other subspecies (Garnett & Crowley 2000; Higgins & Peter 2002). At Stirling Range National Park a pair of birds was observed foraging on the ground, both feeding by turning over leaf-litter with their bill (Rose 1991). Western Whipbirds spend most of their foraging time on the ground or in the lower layer of t…				Information lacking.	In a detailed survey in south-west Western Australia in 1985, the subspecies was recorded at 33 sites. The subspecies still occurs over much of its historical distribution, but there has probably been a contraction and fragmentation of its range. They were recorded as far north as Wongan Hills, north-east of Perth, in 1842, but were not located there during extensive surveys in 1903 (McNee 1986; …		64686	http://www.publish.csiro.au/?act=view_file&file_id=MU9910145.pdf http://www.environment.gov.au/cgi-bin/sprat/public/publicspecies.pl?taxon_id=64686 http://www.environment.gov.au/biodiversity/threatened/species/pubs/64686-listing-advice.pdf
65	Bird	Squatter Pigeon (Southern)	Geophaps scripta scripta	Vulnerable	Good		The Squatter Pigeon (southern) is said to be resident around the outskirts of Townsville (Wieneke 1992) and is probably resident at Atkinsons Dam in south-eastern Queensland, where birds are seen on many occasions throughout the year (Palliser 1985). There appears to be some local movement, but there are few details. For example, in the Murphy's Creek district in southern Queensland, single birds…					It has been suggested that drought and bushfires may exacerbate the impacts of other threatening processes and, consequently, contribute to or accelerate some population declines (Frith 1982; North 1913-14). For example, there was a decline in Squatter Pigeon (southern) numbers in central Queensland following a severe drought in 1901-02 (Barnard 1927; Barnard & Barnard 1925). The cause of the dec…	N/A		The Squatter Pigeon (southern) occurs mainly in grassy woodlands and open forests that are dominated by eucalypts (EPA 2006; Frith 1982; Leach 1988). It has also been recorded in sown grasslands with scattered remnant trees (Leach 1988), disturbed habitats (i.e. around stockyards, along roads and railways, and around settlements) (Longmore 1976; Lord 1956), in scrub (Baldwin 1975) and acacia grow…	The Squatter Pigeon (southern) feeds on the seeds of grasses, legumes and other herbs and forbs, and sometimes eats fallen seeds from acacias. It also feeds on insects and ticks, and readily takes grit (EPA 2006). No other information is available on the diet of the Squatter Pigeon (southern), but it is likely to include other items and to exhibit seasonal patterns similar to those described for …				Lack of info.	Historically, the extent of occurrence appears to have declined during the late 19th and early 20th centuries, when populations of the Squatter Pigeon (southern) declined in both Queensland and New South Wales and, consequently, the subspecies became scarce in New South Wales (Barnard & Barnard 1925; Blakers et al. 1984; Campbell 1924; Frith 1982; Lord 1956; Morris et al. 1981; North 1913-14). Th…		64440	http://www.environment.gov.au/cgi-bin/sprat/public/publicspecies.pl?taxon_id=64440
66	Bird	Partridge Pigeon (Western)	Geophaps smithii blaauwi	Vulnerable	Good		The movements of the Partridge Pigeon (western) are essentially unknown. There is no evidence of any large-scale seasonal movement (Blakers et al. 1984), but it probably disperses locally in response to seasonal changes in the availability of food and water (Frith 1982b; Higgins & Davies 1996). No specific information is available on the home ranges or territories of the Partridge Pigeon (western…				The Partridge Pigeon (western) is also dependent on permanent sources of water (such as springs and soaks) during the late dry season, and any threatening process that reduces the availability or quality of these water sources could potentially have an adverse impact on the Partridge Pigeon (western) (Fraser 2002, pers. comm.).	The only threats to the Partridge Pigeon (western) that have been identified are the degradation and loss of its habitat. The habitat of the Partridge Pigeon could potentially be degraded by changes to the fire regime, or overgrazing, and lost through clearance of native vegetation (Fraser 2002, pers. comm.; Garnett & Crowley 2000; Johnstone 1981; Lewis 2002, pers. comm.). It is presumed that the…	N/A		The Partridge Pigeon (western) occurs primarily in low, open, grassy woodland, particularly on the ecotone between the rugged King Leopold Sandstones and alluvial flats of the Kimberley region (Garnett & Crowley 2000; Johnstone 1981). Its preferred habitat is dominated by low woodland, tall shrubland and tall open shrubland, and has vegetation comprised of various species of Eucalyptus (including…	The Partridge Pigeon (western) feeds on the seeds of grasses, legumes and herbs, particularly species of Acacia and Euphorbia, and on invertebrates including grasshoppers, beetles, caterpillars and small snails (Frith et al. 1976; Hill 1911; Johnstone & Storr 1998).				Lack of info.	The extent of occurrence is estimated, with high reliability, to be 30 000 km² (Garnett & Crowley 2000). A comparison between historical records and records obtained since 1977 indicate that the extent of occurrence has remained more or less stable for the past 30 years (Barrett et al. 2003; Franklin 1999a; Garnett & Crowley 2000). The area of occupancy is estimated, with low reliability, to be 1…		66501	http://www.environment.gov.au/biodiversity/threatened/publications/recovery/smithii-whitei-kimberli-melvillensis/pubs/smithii-whitei-kimberli-melvillensis.pdf http://www.environment.gov.au/cgi-bin/sprat/public/publicspecies.pl?taxon_id=66501
67	Bird	Partridge Pigeon (Eastern)	Geophaps smithii smithii	Vulnerable	Good		The Partridge Pigeon is relatively sedentary. If there is permanent water nearby, it will occupy the same area throughout the year. Where local water sources are depleted late in the dry season, it will temporarily migrate on foot up to 10 km to the nearest available water. Following the onset of the wet season, it will walk back to its original home range (Fraser 2001). The Partridge Pigeon has …					Land use activities such as vegetation clearing, overgrazing and particularly the change from patchy fires over time to a late dry season fire regime can result in detrimental changes to the structure and floristic composition of the open forest and woodland habitat occupied by the eastern subspecies of the Partridge Pigeon (F.J. Fraser 2002, pers. comm.). Aboriginal people formerly burnt in a wa…	N/A		The eastern subspecies of the Partridge Pigeon lives primarily in open forest and woodland dominated by Darwin Stringybark Eucalyptus tetrodonta and Darwin Woollybutt E. miniata that has a structurally diverse understorey (Braithwaite 1985; Garnett & Crowley 2000; Higgins & Davies 1996). The eastern subspecies of the Partridge Pigeon nests on the ground, usually where there is plenty of vegetatio…	he eastern subspecies of the Partridge Pigeon feed on a wide variety of seeds from grasses, legumes, herbs and also shrubs and trees. It rarely consumes insects (Fraser 2001; Frith et al. 1976). Early in the dry season, seed of annual sorghum is preferred where it is available. However, early in the wet season, seed of perennial grasses is crucial. A resource bottleneck occurs in the early wet se…				Lack of info.	There are no reliable estimates of the size of the population of the eastern subspecies of the Partridge Pigeon. Garnett & Crowley (2000) gave an estimate of 15 000 breeding birds, but stated that the reliability of that estimate was low. A survey in an area of Kakadu National Park where they are considered locally abundant found an average of one Partridge Pigeon per 5 ha of habitat surveyed (F.…		64441	http://www.environment.gov.au/biodiversity/threatened/publications/recovery/smithii-whitei-kimberli-melvillensis/pubs/smithii-whitei-kimberli-melvillensis.pdf
68	Bird	Grey Grasswren (Bulloo)	Amytornis barbatus	Vulnerable	Good		The Grey Grasswren is described, at the species level, as being sedentary (Schodde & Christidis 1987) and resident (Rowley & Russell 1997). Its restricted distribution, occurrence in small and apparently isolated populations, and geographical variation suggest that few, if any, movements occur (Higgins et al. 2001). It is claimed that family groups abandon their territories and wander locally at …				The Grey Grasswren (Bulloo) occurs on floodplains in the drainage basin of the Bulloo River, in southwestern Queensland and northwestern NSW (Barrett et al. 2003; Blakers et al. 1984; Favaloro & McEvey 1968; Schodde & Christidis 1987; Schodde & Mason 1999). The distribution and habitat of the Grey Grasswren (Bulloo) are severely, but naturally, fragmented. The Grey Grasswren (Bulloo) inhabits iso…	Drought exacerbates the extent of habitat loss and degradation (Hardy 2002; TSSC 2005u) and, because the birds congregate in high densities in small patches of habitat during dry conditions (Hardy 2002, 2006, pers. comm.; Schodde 1982), drought also renders the Grey Grasswren (Bulloo) more vulnerable to potentially catastrophic events such as fire (TSSC 2005u).	N/A		The Grey Grasswren (Bulloo) occurs on periodically-inundated swampy floodplains in the Bulloo River drainage basin. It inhabits patches of dense vegetation that are comprised of thickets of Muehlenbeckia cunninghamii, 1.0 to 2.5 m tall, with clumps of Eragrostis australasica, about 1 or 2 m tall, and/or clumps of Atriplex nummularia (Favaloro & McEvey 1968; Hardy 2002; Higgins et al. 2001; McAlla…	The diet of the Gray Grasswren (Bulloo) consists of seeds and insects (including ants and beetles) (Favaloro & McEvey 1968; Robinson 1973).				Differentiation is not evident in tissue isozymes scored. This is surprising because Amytomis textilis myall and A. t. modestus, which are hardly more disparate morphologically (Schodde 1982a), differ at four loci with a genetic distance of 0.023. Even so, the level of genetic differentiation within Amytomis is lower than that in another Australian genus, Sericornis (Christidis et al., submitted …	The extent of occurrence is estimated, with medium reliability, to be 100 km². It is impossible to determine if there has been any long-term change in the extent of occurrence because the Grey Grasswren (Bulloo) was recorded on only two occasions prior to 1967 (in 1921 and 1942) (Chenery 1922; Favaloro & McEvey 1968; McAllan 2000) and thus a comparison between the historical and current distribut…		67065	http://www.publish.csiro.au/?act=view_file&file_id=MU9870188.pdf
69	Bird	Thick-billed Grasswren (Eastern)	Amytornis textilis modestus	Vulnerable	Good		The eastern subspecies of the Thick-billed Grasswren is probably sedentary (Schodde 1982). Observations of the population in the Devonport Ranges, South Australia, between 1989 and 1994, indicated they were resident there (Gee et al. 1996). The Thick-billed Grasswren is probably territorial throughout the year (Higgins et al. 2001). Pairs apparently remain in an area of four to five ha, and do no…					In Western Australia, A .t. textilis occupies successional habitats at least a few years after fire, and possibly benefits from infrequent, widespread wildfires following heavy initial grazing (Curry 1983, 1986). However, A. t. textilis may be threatened by repeated burning, and the subspecies A. t. modestus is also thought to have been adversely affected in the past by wildfires (Storr 1985a; Mc…	N/A		The eastern subspecies of the Thick-billed Grasswren occurs in chenopod shrublands (which occur in the arid and semi-arid zones), especially shrublands dominated by saltbush Atriplex spp. and bluebush Maireana spp., sometimes with widely scattered trees (Higgins et al. 2001). At a site west of Oodnadatta, South Australia, in September 1996, the Thick-billed Grasswren was recorded on a clay penepl…	The eastern subspecies of the Thick-billed Grasswren is omnivorous. It eats seeds, fruits, insects and other invertebrates (Higgins et al. 2001; Rowley & Russell 1997; Whitlock 1924). The diet of Thick-billed Grasswrens in general includes seeds of grasses and other plants such as Acacia spp., species of Asteraceae, Brassicaceae, Cucurbitaceae, Geraniaceae and Malvaceae. They also eat Chilopods (…				lack of info.	The eastern subspecies of the Thick-billed Grasswren has contracted from much of the eastern part of its range. It is now probably extinct in NSW (Higgins et al. 2001). There are confirmed historical records from the following locations in western NSW: (1) two collected on Pimpara Lake Station, near Milparinka, in the Upper Western Region, October 1912; (2) one collected at Yandembah, around 40 k…		59460	http://141.243.32.146/resources/nature/schedules/ThickbGrasswren.pdf http://www.environment.gov.au/cgi-bin/sprat/public/publicspecies.pl?taxon_id=84121 http://www.environment.gov.au/biodiversity/threatened/publications/recovery/grass-wren-eastern/pubs/grasswren.pdf
70	Bird	Purple-crowned Fairy-wren (Western)	Malurus coronatus coronatus	Vulnerable	Good	As populations of Purple-crowned Fairy-wren (western) that occur on different river systems are separated from all other populations by stretches of unsuitable (and seemingly impassable) habitat, they are thus considered to be isolates (Rowley 1993). On the basis of this information, the Purple-crowned Fairy-wren (western) is estimated to occur in a total of thirteen subpopulations.	As populations of Purple-crowned Fairy-wren (western) that occur on different river systems are separated from all other populations by stretches of unsuitable (and seemingly impassable) habitat, they are thus considered to be isolates (Rowley 1993). On the basis of this information, the Purple-crowned Fairy-wren (western) is estimated to occur in a total of thirteen subpopulations. The Purple-cr…				The Purple-crowned Fairy-wren (western) occurs along waterways in the Kimberley Division of Western Australia, and east to the Victoria River Downs in the Northern Territory (Barrett et al. 2003; Blakers et al. 1984; Rowley 1993; Schodde & Mason 1999).	There is some potential for extensive flooding or a large fire, especially at the end of the dry season, to have a major impact on populations if most or all of the riparian vegetation along a river or river system is affected (E. Russell 2006, pers. comm.; A. van Doorn 2006, pers. comm.)	N/A		The Purple-crowned Fairy-wren (western) inhabits dense, riparian vegetation in the wet-dry tropics of Western Australia and the Northern Territory (Boekel 1979; Smith & Johnstone 1977; Rowley & Russell 1993, 1997). It is found near permanent rivers and springs (or associated billabongs and swamps) (Rowley 1988, 1993), where it occupies dense thickets of Pandanus aquaticus or canegrass and also oc…	The Purple-crowned Fairy-wren (western) feeds on insects (including beetles, ants, bugs, wasps, grasshoppers, moths and flies) and their larvae, and spiders (Boekel 1979; Hall 1902; Mathews 1918; Rowley & Russell 1993; van Doorn 2006, pers. comm.). It is also said to feed on leaf material (Hall 1902) and, based on species level information (Schodde 1982), may also take some seeds. The diet of the…				Microsatellite heterozygosity was high (range: 0.467-0.917; see Table 2.2). heterozygosity over six loci was on average 0.701.	he extent of occurrence is estimated to be 250 000 km². This estimate, which is based on published maps, is considered to be of high reliability (Garnett & Crowley 2000). There have been no recent changes in the extent of occurrence (Garnett & Crowley 2000). However, the extent of occurrence did decline during the 20th century, when the Purple-crowned Fairy-wren (western) became locally extinct a…		64442	http://www.rug.nl/fmns-research/beso/_people/_pdf/thesis_Kingma_11.pdf http://www.publish.csiro.au/?act=view_file&file_id=MU9930235.pdf http://www.environment.gov.au/cgi-bin/sprat/public/publicspecies.pl?taxon_id=64442 http://www.environment.gov.au/biodiversity/threatened/species/pubs/64442-conservation-advice.pdf
71	Bird	White-winged Fairy-wren (Barrow Island)	Malurus leucopterus edouardi	Vulnerable	Good		The White-winged Fairy-wren (Barrow Island) is considered to be resident (i.e. present throughout the year) on Barrow Island (Sedgwick 1978). It may also be sedentary given that, with the possible exception of a single unconfirmed record of a White-winged Fairy-wren (of unknown subspecies) on Trimouille Island in the Montebello Islands group (Schodde 1982; Sheard 1950), it has not been recorded o…					There are no clear immediate threats to the White-winged Fairy-wren (Barrow Island) (Garnett & Crowley 2000). The subspecies was considered to be vulnerable by Garnett and Crowley (2000) on the basis that some of the natural features of Barrow Island, namely the narrow shape of the island and the uniformity of its habitat, make the resident population of fairy-wrens vulnerable to catastrophic eve…	N/A		The White-winged Fairy-wren (Barrow Island) occurs in grasslands and low shrublands. These habitats consist of a dense ground cover comprised of species of Triodia (such as T. wiseana and T. angusta), usually more than 400 mm in height, with patches of bare ground, and often with scattered clumps of shrubs (especially Acacia bivenosa, A. coriacea and Melaleuca cardiophylla) that are used for shel…	The diet of the White-winged Fairy-wren (Barrow Island) consists of beetles, flies, hymenopteran insects, and other invertebrate prey (Wooller & Calver 1981). Studies on the mainland subspecies M. l. leuconotus indicate that birds on Barrow Island may also feed on other insects (such as bugs, moths, caterpillars and crickets), spiders, seeds and fruit (Barker & Vestjens, undated(a); Lea & Gray 19…				Birds on Barrow Island were the most genetically distinct. Levels of genetic differentiation in this species were low but genetic differentiation was discovered between morphologically identical eastern and western populations of the mainland subspecies, which is evidence for a current barrier to gene flow on mainland Australia. Doesnt appear to be much information, nor a comparison to other spec…	The area of occupancy is estimated, with high reliability, to be 250 km². The area of occupancy is currently stable (Garnett & Crowley 2000). The White-winged Fairy-wren (Barrow Island) occurs at a single location, Barrow Island (Garnett & Crowley 2000; Schodde & Mason 1999). The entire population of the White-winged Fairy-wren (Barrow Island) (estimated, most recently, at 9 336 birds) occurs on …		26194	http://www.publish.csiro.au/?paper=ZO02019 http://www.environment.gov.au/cgi-bin/sprat/public/publicspecies.pl?taxon_id=26194
72	Bird	Mallee Emu-wren	Stipiturus mallee	Endangered	Good		The Mallee Emu-wren is considered to be resident (Rowley & Russell 1997), or probably sedentary (Emison et al. 1987; Schodde 1982), and is able to colonise new habitats 6 km or more away when they become available after fire (Emison et al. 1987; Garnett & Crowley 2000). It is claimed that territories break down after the breeding season when the Mallee Emu-wrens assemble into groups that forage l…					The evidence that is available suggests that the total population size of the Mallee Emu-wren has declined substantially in recent years. The Mallee Emu-wren was moderately common at Billiatt Conservation Park in the early 1980s (Carpenter & Matthew 1986) but the population was decimated by a fire in 1988 and is now on the verge of extinction (Clarke 2004; Gates 2003; Mustoe 2006). The population…	N/A		The Mallee Emu-wren mostly inhabits Triodia grasslands that grow up to 1 m in height on low sand dunes, with or without an overstorey of low woodland that is dominated by mallee eucalypts such as Eucalyptus incrassata or E. dumosa, usually 2–4 m in height, Callitris verrucosa, and low shrubs of the genera Acacia, Allocasuarina, Baekea, Banksia, Hakea, Leptospermum and Melaleuca (Carpenter & Matth…	The Mallee Emu-wren is said to feed on beetles and other insects, seeds, and some other vegetable matter (Schodde 1982)				Lack of info.	The extent of occurrence is conservatively estimated at 3856 km² (Mustoe 2006). The extent of occurrence has declined extensively. The distribution of the Mallee Emu-wren formerly extended west to Carcuma Conservation Park (Carpenter & Matthew 1992) and Coombe (Eckert 1977), or possibly to Meningie and Salt Creek (Eckert 1977; Hanks 1930; Sutton 1930a, 1930b), in South Australia; east to Wathe Fl…		59459	http://www.environment.gov.au/cgi-bin/sprat/public/publicspecies.pl?taxon_id=59459
73	Bird	Malleefowl	Leipoa ocellata	Vulnerable	Good	The dispersal of Malleefowl is apparently achieved on foot. In areas of cleared or open land, Malleefowl travel through corridors of dense, native vegetation (Benshemesh 1992, 2005b). The fragmentation of the remnant native habitats that are occupied by Malleefowl provides a barrier to dispersal, jeopardising the survival of many small and isolated Malleefowl populations (Benshemesh 2000, 2005b).	The Malleefowl is a sedentary species. Established pairs and individuals usually remain in the same area throughout the year, and pairs tend to breed in the same general area for many years in succession (Benshemesh 1992; Booth 1987a; Frith 1959). Some small-scale movements may occur during the non-breeding period, when pairs may wander away from their nesting mounds and at times congregate into …					Fire (including both wildfire and prescribed burning) is a major threat to the Malleefowl, especially when it occurs on a broad scale or at frequent intervals (Benshemesh 2000, 2005b; Priddel & Wheeler 1995). The potential effects of fire on populations of the Malleefowl are twofold: in addition to causing the direct mortality of birds (including the potential elimination of entire populations du…	N/A		The Malleefowl occurs in semi-arid and arid zones of temperate Australia, where it occupies shrublands and low woodlands that are dominated by mallee vegetation. It also occurs in other habitat types including eucalypt or native pine Callitris woodlands, acacia shrublands, Broombush Melaleuca uncinata vegetation or coastal heathlands (Benshemesh 2005b; Marchant & Higgins 1993; Priddel & Wheeler 1…	he Malleefowl is a generalist forager (Benshemesh 2005b). It feeds mainly on seeds, but also takes other plant material (mostly flowers, fruits and foliage), invertebrates (mainly insects including ants, beetles and cockroaches), lerp (a sugary substance secreted by psyllid insects), fungi and tubers (Benshemesh 1992; Booth 1986; Brickhill 1987a; Frith 1962a; Harlen & Priddel 1996; Harold & Denni…				Inbreeding is a potential threat to the Malleefowl. No information is available on the genetic diversity of Malleefowl populations. However, the small size and isolation of many of the remaining Malleefowl populations render them vulnerable to inbreeding, which can reduce the genetic diversity and, consequently, the 'fitness' of such populations (Benshemesh 2005b). ARC linkage funding was provide…	The area of occupancy is estimated to be 40 000 km². This estimate is based on the number of 1 km² grid squares that the species is thought to occur in at the time when its population is most constrained. The estimate is considered to be of medium reliability (Garnett & Crowley 2000). The area of occupancy is known to be decreasing (Garnett & Crowley 2000). Historically, the Malleefowl has been r…		934	http://www.environment.gov.au/cgi-bin/sprat/public/publicspecies.pl?taxon_id=934 http://www.environment.gov.au/biodiversity/threatened/publications/recovery/pubs/malleefowl.pdf
74	Bird	Helmeted Honeyeater	Lichenostomus melanops cassidix	Endangered	Good	A shortage of high quality breeding territories near existing colonies is also thought to threaten existing colonies of the Helmeted Honeyeater. The dispersal success of females is limited by a lack of suitable habitat nearby in which to disperse, and by the lack of vegetated corridors to assist in dispersal (B.R. Quin 2002, pers. comm.).	The Helmeted Honeyeater is sedentary, and usually occurs in discrete colonies (Franklin et al. 1999; Higgins et al. 2001; Menkhorst et al. 1999). Some local movements occur, usually in winter, when birds range more widely, possibly in search of food. Such winter movements usually involve immatures and adults without breeding territories, and a few breeding females. These females disperse up to se…				The pressures associated with changes to the natural hydrological regime and habitat fragmentation make trees more susceptible to infestation with defoliating psyllids, and this in turn encourages the incursion of aggressive Bell Miners. Thus, the remaining colonies of Helmeted Honeyeaters at Yellingbo are threatened by their proximity to Bell Miner colonies, which are thought to result in reduce…	Helmeted Honeyeaters are threatened by the rapidly spreading dieback of eucalypts (especially of Mountain Swamp Gum, but also of tea-trees). As well as resulting from Bell Miners and psyllids, dieback at Yellingbo has resulted from the installation of a levee for agricultural purposes, which has altered the hydrological regime, causing channeling and subsequent erosion and sedimentation to a sect…	N/A		During winter, the Helmeted Honeyeater sometimes moves onto adjacent slopes and terraces supporting more open forest dominated by Swamp Gum E. ovata, mixed Green Scent-bark E. fulgens, Messmate E. obliqua and Narrow-leafed Peppermint E. radiata with a diverse heath understorey (Franklin et al. 1999; Garnett & Crowley 2000; Higgins et al. 2001; McMahon & Franklin 1993; Menkhorst et al. 1999; Pears…	The Helmeted Honeyeater feeds on invertebrates, lerps, honeydews, manna, nectar and sap (the latter from Tea Tree Leptospermum and Paperbark Melaleuca) (Higgins et al. 2001; McMahon & Franklin 1993; Menkhorst et al. 1999; Moysey 1997).				Genetic problems associated with the small population size at Yellingbo (e.g. inbreeding depression) are no longer thought to constrain population growth (Hayes 1999). - 1999 Hons thesis - inaccessible on the internet.	The Helmeted Honeyeater is confined to an area around Yellingbo, in the middle reaches of the Yarra River Drainage Basin, around 50 km east of Melbourne, southern Victoria (Garnett & Crowley 2000; Higgins et al. 2001; Menkhorst et al. 1999; Schodde & Mason 1999). The Helmeted Honeyeater is confined to a 5 km length of Cockatoo Creek and Macclesfield Creek, together with a few hundred metres of Wo…		26011	http://www.sciencedirect.com/science/article/pii/030438009400191X http://www.environment.gov.au/biodiversity/threatened/publications/recovery/helmeted-h-eater/pubs/lichenostomus-melanops-cassidix.pdf http://www.environment.gov.au/cgi-bin/sprat/public/publicspecies.pl?taxon_id=26011	The Helmeted Honeyeater is a subspecies of a polytypic species, the Yellow-tufted Honeyeater (L. melanops)
75	Bird	Black-eared Miner	Manorina melanotis	Endangered	Good		When breeding, adult Black-eared Miners typically forage short distances from the nest (up to 0.8 km). When not breeding, birds move as groups (either as an entire colony or in smaller aggregations) over greater distances to forage (Clarke & Clarke 1999a). Non-breeding Black-eared Miners remain within a non-breeding territory of several hundred hectares, and sightings of marked individuals have b…					Black-eared Miners are restricted to mature mallee eucalypt woodland, in areas that have not been burnt for at least 50 years and have not been cleared (McLaughlin 1990; Muir et al. 1999; Starks 1987). The species prefers mallee vegetation that has not been burnt for at least 50 years (McLaughlin 1990, 1992; Starks 1987). Habitats of this age are now uncommon throughout the distribution of the Bl…	N/A		Black-eared Miners are restricted to mature mallee eucalypt woodland, in areas that have not been burnt for at least 50 years and have not been cleared (McLaughlin 1990; Muir et al. 1999; Starks 1987). Black-eared Miners inhabit shallow sand mallee and chenopod mallee in the Sunset Country of Victoria and the Bookmark Biosphere Reserve in South Australia (McLaughlin 1992; Muir et al. 1999). The v…	The Black-eared Miner eats mainly invertebrates and lerps (the sugary exudate produced by psyllids). Prey is obtained mainly from gleaning and probing decorticating bark, limbs and twigs of eucalypts and gleaning from foliage, although birds will also forage on the ground and hawk for flying insects (McLaughlin 1990). Nectar from Eucalyptus spp., Eromophila spp. and Grevillea huegelii is also tak…				One of the major causes of decline in this species is introgressive hybridisation or ‘genetic swamping’ by the conspecific Yellow-throated Miner (Schodde 1981; Starks 1987; McLaughlin 1990). Black-eared and Yellow-throated Miners were clearly separable on phenotypic characters before extensive clearing occurred after 1950 (Clarke et al. 2001). Starks (1987) proposed that miners exhibiting interme…	Black-eared Miners are restricted to small, local colonies in the mallee region of north-western Victoria, east to Hattah-Kulkyne National Park, and through the Murray mallee of South Australia north to the Murray River, and to the far south-west corner of NSW (Pizzey & Knight 1999). Black-eared Miners were considered either common or locally common within their mallee habitat prior to 1940 (Fava…		449	http://www.environment.gov.au/cgi-bin/sprat/public/publicspecies.pl?taxon_id=449 http://www.environment.nsw.gov.au/resources/nature/recoveryPlanFinalBlackearedMiner.pdf
76	Bird	Regent Honeyeater	Xanthomyza phrygia	Endangered	Good	The impact and occurrence of catastrophic threats are unknown. The mobility of the Regent Honeyeater allows it to access alternative 'refuge' habitats when its preferred habitats are affected by drought. For example, Honeyeaters move into coastal forests when flowering is poor in the Capertee Valley. However, the ability of the species to escape from drought-affected areas is likely to decrease a…	he Regent Honeyeater undertakes a complex series of movements, which are thought to be governed mainly by the flowering of a select number of Eucalyptus species (Franklin et al. 1987, 1989; Higgins et al. 2001). Although a recent study in the Capertee Valley suggested that other resources such as insects may influence the spatial movements of Regent Honeyeaters (French et al. 2003), the evidence …					The impact and occurrence of catastrophic threats are unknown. The mobility of the Regent Honeyeater allows it to access alternative 'refuge' habitats when its preferred habitats are affected by drought. For example, Honeyeaters move into coastal forests when flowering is poor in the Capertee Valley. However, the ability of the species to escape from drought-affected areas is likely to decrease a…	N/A		Regent Honeyeaters mostly occur in dry box-ironbark eucalypt woodland and dry sclerophyll forest associations, wherein they prefer the most fertile sites available, e.g. along creek flats, or in broad river valleys and foothills. In NSW, riparian forests containing Casuarina cunninghamiana (River Oak), and with Amyema cambagei (Needle-leaf Mistletoe), are also important for feeding and breeding. …	The diet of the Regent Honeyeater consists mainly of nectar, supplemented with some invertebrates (mostly insects) and their exudates (e.g. lerp, honeydew), and occasionally fruit, or, very rarely, other plant items such as seeds or sap. Nectar is taken mainly from a variety of eucalypt species, especially Mugga Ironbark, Yellow Box, White Box and Yellow Gum, and often from mistletoes (e.g. Needl…				Although genetic (L. Christidis and J. Norman, unpublished) and morphometric studies (Schodde et al. 1992) have shown no regional variations between regent honeyeater populations, recent research on the migratory behaviour of birds from different locations suggests population differences (Cooke, unpublished data). Data on variation exists, but is inaccessible/unpublished - Norman, J. & L. Christi…	The extent of occurrence is estimated at 300 000 km². This estimate is based on BirdLife International GIS, and is considered to be of high reliability. The extent of occurrence is likely to be declining (Garnett & Crowley 2000) based on historical declines and the present status of the species. The extent of occurrence declined greatly during the 20th century. The general decline appears to have…		430	http://www.publish.csiro.au/?paper=ZO00005 http://www.environment.gov.au/biodiversity/threatened/publications/recovery/regent-h-eater/pubs/regent-h-eater.pdf http://www.environment.gov.au/cgi-bin/sprat/public/publicspecies.pl?taxon_id=82338
77	Bird	Crested Shrike-tit (Northern)	Falcunculus frontatus whitei	Vulnerable	Good		Dispersal threshold (refers to the distance (km) for which the species has been known to travel (eg. for breeding, migration), but generally does not on a daily basis,) is unknown, but minimal patch size is >5ha and critical distance between patches is <1km (refers to the size of the gap between habitats, beyond which, on a daily basis, the animal doesn‘t generally cross) .					The Northern subspecies of the Crested Shrike-tit is probably adversely affected by frequent hot fires in the late dry season which prevent invertebrates from becoming established beneath bark (Garnett & Crowley 2000; Robinson & Woinarski 1992). Notes accompanying the brief observational records suggest that the species typically occurs in small groups (2-5 individuals), with these probably occup…	N/A		The Northern subspecies of the Crested Shrike-tit inhabits eucalypt open woodlands, such as those dominated by Bloodwood, Eucalyptus opaca, Darwin Box E. tectifica and Roughleaf Cabbage Gum E.confertiflora, and less often in woodland dominated by Darwin Woollybutt Eucalyptus miniata, Darwin Stringybark E. tetrodonta or Smooth-stemmed Bloodwood Corymbia bleeseri (D.C. Franklin, as cited in Higgins…	Prey eaten by the Northern Shrike-tit includes insect larvae (probably beetle), beetles, katydids, tree crickets, spiders and cicadas. Whilst, these are relatively large invertebrates, smaller invertebrates are likely to also be eaten (Ward 2008). Only one type of prey has been identified (bark crickets in the Order Orthoptera, Family Gryllidae) (Barnard 1914).				Lack of info.	The only available estimate of the Crested Shrike-tit (northern) put the population at around 2500 birds. However, this estimate is considered to be of low reliability (Garnett & Crowley 2000). The Crested Shrike-tit (northern) is not known for certain to have disappeared from any area where it was recorded historically. It has not been recorded in the McArthur River-Borroloola area for over 80 y…		26013	http://www.gbcma.vic.gov.au/downloads/bap_cons_plans/BAP%20Hughes%20Creek%20Cons%20Plan%20Jan%2008%20v1.pdf http://www.environment.gov.au/biodiversity/threatened/publications/recovery/smithii-whitei-kimberli-melvillensis/pubs/smithii-whitei-kimberli-melvillensis.pdf http://www.environment.gov.au/cgi-bin/sprat/public/publicspecies.pl?taxon_id=26013
78	Bird	Red-lored Whistler	Pachycephala rufogularis	Vulnerable	Good		he Red-lored Whistler is probably a resident or sedentary species (Matthew et al. 1996; Morris et al. 1981; Woinarski 1987). It does not appear to undertake any regular long-distance movements (Emison et al. 1987), but there have been occasional reports of Red-lored Whistlers in atypical habitat far away from their usual range, which suggests that some long-distance dispersal may occur (Hackett &…					The current major threat to the Red-lored Whistler is fire. Fire could potentially impact on whistler populations in two ways: by destroying areas of habitat, and the populations that inhabit them; and by altering the structure and composition of vegetation, thus reducing the suitability of habitat for occupation by the whistler, which displays a preference for vegetation that has remained unburt…	N/A		he Red-lored Whistler inhabits low mallee shrublands, heathlands and woodlands that have an open canopy and a moderately dense but patchy understorey (Emison & Bren 1989; Matthew et al. 1996; Menkhorst & Bennett 1990; Woinarski 1987). In tree mallee environments in the Murray Mallee region (such as those that occur in Murray Sunset National Park and Riverland Biosphere Reserve), the Red-lored Whi…	The Red-lored Whistler mainly feeds on invertebrates including beetles, bugs, moths, caterpillars and grasshoppers (Lea & Gray 1935; Parsons & McGilp 1935; Sutton 1929). It is also said to eat some fruit (Parsons & McGilp 1935), and the stomach of one bird examined contained a single seed (Sutton 1929).				However, there have not been any genetic comparisons between populations and, although morphological comparisons indicate that there are no differences between the populations around the South Australia-Victoria border and in central New South Wales, the scant information available on the Eyre Peninsula population suggests that it may differ slightly from the other populations.	The extent of occurrence is estimated to be 400 000 km². This estimate, which is based on published maps, is considered to be of medium reliability (Garnett & Crowley 2000). It is unlikely that there have been any recent changes in the extent of occurrence (Garnett & Crowley 2000). The Red-lored Whistler has disappeared from some areas of its former range (Baker-Gabb 2005; Garnett & Crowley 2000)…		601	http://www.birdssa.asn.au/SAOpdf/Volume%2032/1996V32P103-Corrigendum.pdf http://www.environment.gov.au/cgi-bin/sprat/public/publicspecies.pl?taxon_id=601
79	Bird	Slender-billed Thornbill (Western)	Acanthiza iredalei iredalei	Vulnerable	Good		The Slender-billed Thornbill (western) is a resident or sedentary subspecies (Chapman 1982; Higgins & Peter 2002) that is not known to undertake any long-distance movements (Higgins & Peter 2002). Its movements are otherwise unknown. Territories occupied by the Slender-billed Thornbill (western) during the breeding season range in size from 6 700 to 8 200 m2 (Recher & Davis 2000). No other inform…					However, the population decline may also have been exacerbated by changes to fire regimes (Recher & Davis 2000) and possibly, at Leigh Creek, by the impact of mining activities (Matthew 1994). Data on another subspecies suggests they can utilise habitat at multiple stages of fire regeneration: he Slender-billed Thornbill, Acanthiza iredalei hedleyi, was studied in recently burnt, regenerating and…	N/A		The Slender-billed Thornbill (western) usually occurs in chenopod shrublands that are dominated by samphires or Maireana and Atriplex associations (Baxter & Paton 1998; Hall 1974; Matthew 1994; Recher & Davis 2000). It occasionally occurs in acacia shrublands and mangroves adjacent to more preferred habitat (Hall 1974; Recher & Davis 2000). Species of Maireana include M. pyramidata and M. sedifol…	The Slender-billed Thornbill (western) feeds on insects (including caterpillars, grasshoppers, beetles, bees and ants) and spiders and, occasionally, centipedes (Hall 1974; Johnstone & Storr 2004; Lea & Gray 1935; Recher & Davis 2000; Whitlock 1910). It also feeds on the stems and/or foliage of Maireana sedifolia, M. pyramidata, Atriplex vesicaria, Acacia tetragonophyllya and A. aneura (Matthew 1…				Lack of info.	The Slender-billed Thornbill (western) occurs in arid and semi-arid regions of southern Western Australia and south-western South Australia. Its known distribution extends from near Carnarvon in Western Australia, east though central Western Australia, and across the Nullarbor Plain to Whyalla, Port Augusta and Port Davis in South Australia (Barrett et al. 2003; Blakers et al. 1984; Johnstone & S…		25967	http://www.birdssa.asn.au/SAOpdf/Volume%2034/2002V34P015.pdf http://www.publish.csiro.au/?paper=MU02048 http://www.environment.gov.au/cgi-bin/sprat/public/publicspecies.pl?taxon_id=25967
80	Bird	Eastern Bristlebird	Dasyornis brachypterus	Endangered	Good		Eastern Bristlebirds are a sedentary (Blakers et al. 1984; Gibson 1977; Holmes 1989; Kikkawa & Hartley 1994; Lamb et al. 1993; McNamara 1946) or resident (Cooper 1991; Morris et al. 1981) species that undertake some local movements (Baker 1998a; Baker & Clarke 1999) and are able to recolonise some areas after being displaced by fire (Bramwell & Baker 1990; Hartley & Kikkawa 1994; Jordan 1984; Pyk…					The areas inhabited by the Eastern Bristlebird are prone to wildfire or subjected to controlled burns. The extent and frequency of fires is important in determining the suitability of habitat. Small-scale or low-intensity fires may leave small patches of unburnt habitat that provide refuge to the birds during fire and a base for the recolonisation of burnt areas post-fire, but intense and/or exte…	N/A		The Eastern Bristlebird inhabits low dense vegetation in a broad range of habitat types including sedgeland, heathland, swampland, shrubland, sclerophyll forest and woodland, and rainforest (Baker 1997b, 2000c; Bramwell, unpublished data; Chapman 1999; Holmes 1989, 1998; Miles 2004; Smith 1977, 1987). It occurs near the coast, on tablelands and in ranges (Blakers et al. 1984; Holmes 1989). The Ea…	Eastern Bristlebirds mainly feed on seeds, small fruits and invertebrates, but it also take fungi and occasionally nectar, food scraps and tadpoles (Chapman 1999; Gibson & Baker 2004; Holmes 1998). They feed on the seeds or fruits of grasses and other plants including Acacia, Carex, Exocarpos and, possibly, Lycium ferocissimum (Gibson & Baker 2004; Lea & Gray 1935), and take nectar from Banksia e…				The small size and isolated nature of the remaining populations also makes them susceptible to inbreeding, which can reduce the amount of genetic variation in small and isolated populations and, consequently, reduce the probability that such populations will survive if confronted with a threatening process (Baker 1997c, 1998c; Chapman 1999; Hartley & Kikkawa 1994; Holmes 1989, 1998). Despite the …	The Eastern Bristlebird is endemic to Australia and occurs in three geographically-separate regional populations in south-eastern Australia. The extent of occurrence is estimated to be 1100 km² (Garnett & Crowley 2000). However, this estimate was made prior to the discovery of a local population in Gibraltar Range National Park and is likely to underestimate the extent of occurrence (Stewart 2001…		533	http://www.springerlink.com/content/33t52812h1284j44/ http://www.environment.nsw.gov.au/resources/nature/tsprofileEasternBristlebird.pdf http://www.environment.gov.au/cgi-bin/sprat/public/publicspecies.pl?taxon_id=533
81	Bird	Western Bristlebird	Dasyornis longirostris	Vulnerable	Good		The Western Bristlebird is sedentary. It lives in pairs within territories or fixed home-ranges (McNee 1986; Smith 1987). The species is capable of undertaking short local movements and can recolonise areas burnt by fire, provided that unburnt refuge habitat is available nearby (McNee 1986). Western Bristlebirds at Walpole relocated 2–3 kilometres from long-unburnt vegetation into an area burnt m…					Recovery of its habitat after fire may take longer in relatively dry areas such as Fitzgerald River National Park than in moist areas such as Two Peoples Bay (McNee 1986). The Western Bristlebird can survive (or escape from) a fire, provided there is adequate unburnt vegetation nearby (Burbidge 2003; Garnett & Crowley 2000; McNee 1986). After a fire unburnt swampy vegetation dominated by sedges a…	N/A		The Western Bristlebird is restricted to floristically diverse low dense coastal heathland (McNee 1986; Smith 1987). Western Bristlebirds occur in heathland that is 0.5–1.5 m tall, comprising a diverse variety of shrubs such as banksias including Baxter's Banksia (Banksia baxteri), Dryandra-leaved Banksia (B. dryandroides), Candlestick Banksia (B. attenuata) or Scarlet Banksia (B. coccinea)), pap…	The diet of the Western Bristlebird consists of invertebrates and seeds. Known food items include the seeds of Anarthria scabra, Daviesia spp. and Acacia spp., as well as earthworms, snails and insects such as ants and beetles and their larvae (Buller 1945; Chapman 1999; Milligan 1902a; Smith 1987).				Lack of info.	The Western Bristlebird is restricted to a coastal strip of southern Western Australia from Two Peoples Bay to near East Mount Barren in the eastern end of Fitzgerald River National Park, with a large gap further west of the National Park (Barrett et al. 2003; Blakers et al. 1984; Gilfillan et al. 2007; Higgins & Peter 2002). Surveys have revealed their presence at 14 different sites in and near …		515	http://www.environment.gov.au/cgi-bin/sprat/public/publicspecies.pl?taxon_id=515
82	Bird	Forty-spotted Pardalote	Pardalotus quadragintus	Endangered	Good	Many authors have emphasised the limited dispersal ability of the fortyspotted pardalote (eg. Woinarski & Rounsevell 1983; Woinarski & Bulman 1985; Brown 1986; Dorr 1999). If only small distances of open habitat are sufficient to isolate colonies then this trait may have implications to the design of actions aimed at restoration of habitat between existing colonies.	The Forty-spotted Pardalote is sedentary (Brown 1986; Higgins & Peter 2002), although some birds (especially juveniles) disperse from core sites in winter during the non-breeding season (Blakers et al. 1984; Bryant 1991; Bulman et al. 1986; Department of Primary Industries and Water, Tasmania 2006 l; Woinarski & Rounsevell 1983). Such dispersal is possibly in response to a decline in the availabi…					Extensive bushfires on Flinders Island in 2002–2003 could have had severe impact on the local population of the Forty-spotted Pardalote. Surveys conducted in 2004 at known, previously occupied sites on Flinders Island failed to locate any birds. However, at the time of the surveys, most of these sites did not support sufficient foraging habitat to be considered suitable for the species. A compreh…	N/A	In eastern Tasmania, these communities occur at low altitude and usually within 5 km of the coastline, on shallow but fertile soils in areas of low annual rainfall and (comparatively) high annual mean temperature (Brereton et al. 1997).	The key component of habitat used by the Forty-spotted Pardalote is the presence of White Gum, Eucalyptus viminalis, which provides a major source of food (invertebrates, manna and psyllid insects/lerp) for the species (Woinarski & Bulman 1985). Although some authors have described the preferred habitat of the Forty-spotted Pardalote as dry, grassy White Gum forests and woodlands (Brereton et al.…	he Forty-spotted Pardalote feeds on invertebrates, manna from Eucalyptus trees (including E. dalrympleana and White Gum) and lerps (sugary secretions produced by psyllid insects). Its invertebrate prey consists mainly of insects such as beetles, flies, bugs, wasps and caterpillars, although it is also known to feed on millipedes and spiders (Brown 1986; Bulman et al. 1986; Gould 1865; Higgins & P…				Lack of info.	The extent of occurrence is estimated, with high reliability, to be 330 km². This is currently considered stable (Garnett & Crowley 2000), but it has declined significantly over the past century. Based on records made prior to 1925, the distribution of the Forty-spotted Pardalote on mainland Tasmania once extended from the eastern coast north to Bridport, west to Wynyard and south to Southport, a…		418	http://www.publish.csiro.au/paper/MU9850106 http://www.environment.gov.au/cgi-bin/sprat/public/publicspecies.pl?taxon_id=418 http://www.environment.gov.au/biodiversity/threatened/publications/pubs/p-quadraginatus.pdf	It is conventionally accepted that there are two subspecies of the Crimson Finch (Boles 1988; Schodde & Mason 1999): the nominate subspecies, N. p. phaeton, which is distributed from the Kimberley Division in Western Australia to the Barkly Tableland in north-western Queensland, and on the east coast of Queensland from Princess Charlotte Bay and Broad Sound to the drainage basins of the lower Daw…
83	Bird	Crimson Finch (White-bellied)	Neochmia phaeton evangelinae	Vulnerable	Good		The Crimson Finch (white-bellied) is described as a resident or sedentary bird that may undertake some local movements (Garnett & Crowley 2000; Todd 2006, pers. comm.). There are no records or evidence of long-distance movements, and the Crimson Finch (white-bellied) is considered to be poorly adapted for long-distance flight because of its rounded wings and wedge-shaped tail (Dorricott & Garnett…					The preferred habitat of the Crimson Finch (white-bellied) is regularly burnt by wildfire and deliberate burning. The finch is able to persist in burnt areas by occupying unburnt shrubs and other habitat remnants nearby. For example, near Pormpuraaw, the Crimson Finch (white-bellied) moved from its burnt preferred habitat into vegetation surrounding a lagoon in a crocodile farm, and into unburnt …	N/A		The Crimson Finch (white-bellied) occurs in rank grasses and other vegetation that grows near bodies of fresh water such as rivers and swamps. It is especially common in habitats that are associated with Pandanus or dune swales (Dorricott & Garnett 2004; Garnett & Bredl 1985; MacGillivray 1918). Two key habitat types have been identified. The first, Pandanus type habitat, is usually located withi…	he Crimson Finch (white-bellied) feeds mainly on immature and ripe seeds of grasses and herbaceous plants, including Chrysopogon elongatus and Tridax procumbens, and species of Hibiscus, Panicum and Themeda (Thompson 1935; Todd et al. 2003). It also takes some animal matter such as insects and their larvae, lerp (the sugary protective coating excreted by psyllid nymphs) and spiders (MacGillivray …				Lack of info.	In Australia, the Crimson Finch (white-bellied) is found only on the Cape York Peninsula in northern Queensland (Schodde & Mason 1999), where it occurs in four separate subpopulations. The area of occupancy is estimated to be 139 km². The area of occupancy is currently likely to be decreasing (Garnett & Crowley 2000), but no information is available to illustrate a decline. The area of occupancy …		64443	http://www.environment.gov.au/biodiversity/threatened/publications/pubs/n-evangelinae-n-clarescens.pdf http://www.environment.gov.au/cgi-bin/sprat/public/publicspecies.pl?taxon_id=64443
84	Bird	Star Finch (Eastern)	Neochmia ruficauda ruficauda	Endangered	Good		The Star Finch (eastern) is considered to be sedentary (Garnett & Crowley 2000; Holmes 1998). No other information is available on the movements of the Star Finch (eastern), but the patterns of movement are likely to be similar to those described for the Star Finch at the species level. At the species level, the movements of the Star Finch are poorly known. The Star Finch is described as a sedent…				Prolonged drought is likely to have been a major factor in the decline of the Star Finch (eastern). This is because the Star Finch (eastern) usually occurs in long grass close to bodies of water and, during drought conditions, the ongoing presence of stock around these waterbodies is likely to have severely degraded the grassland habitat (Holmes 1998; M. Todd 2006, pers. comm.).	The current identified threats include the continued degradation of habitat by livestock; predation by introduced species such as feral cats (Felis catus) and European red foxes (Vulpes vulpes); invasive weeds; and poisoning by contaminants, such as cyanide, employed in mining operations (Holmes, 1998; Garnett & Crowley, 2000). One quarter of species were predicted to lose more than 10% of their …	N/A		he Star Finch (eastern) occurs mainly in grasslands and grassy woodlands that are located close to bodies of fresh water (Garnett 1993; Gould 1865; Holmes 1996). It also occurs in cleared or suburban areas such as along roadsides and in towns (Baldwin 1975; Cayley 1932; Holmes 1996, 1998; Marshall 1932). The Star Finch (eastern) was observed on the Namoi River in New South Wales, on sloping river…	The Star Finch (eastern) feeds on the seeds of grasses and other annual plants (Gould 1865), and on insects (Baldwin 1975). No other food items have been recorded, but the diet is probably similar to that recorded for the Star Finch at the species level. At the species level, the Star Finch feeds predominantly on ripe or half-ripe seeds. These are mainly taken from a range of grasses (including s…				Lack of info.	The area of occupancy is estimated to be 20 km². This estimate is based on the number of 1 km² grid squares that the Star Finch (eastern) is thought to occur in at the time when its population is most constrained. The estimate is considered to be of low reliability (Garnett & Crowley 2000). The area of occupancy is suspected to be declining, but the lack of accepted records makes it difficult to …		26027	http://onlinelibrary.wiley.com/doi/10.1111/j.1472-4642.2011.00818.x/full http://www.environment.gov.au/cgi-bin/sprat/public/publicspecies.pl?taxon_id=26027 http://www.environment.gov.au/biodiversity/threatened/species/pubs/26027-conservation-advice.pdf
85	Bird	Black-throated Finch (Southern)	Poephila cincta cincta	Endangered	Good		The Black-throated Finch (southern) may undertake some movements in response to rainfall or drought (Baldwin 1976; McCutcheon 1976; Mitchell 1996). These movements could be prompted by changes in the availability of food during drought or wet conditions (Mitchell 1996). There may be some local movement away from nest sites once the breeding period is complete (Mitchell 1996). However, Black-throa…				The Black-throated Finch (southern) occurs mainly in grassy, open woodlands and forests, typically dominated by Eucalyptus, Corymbia and Melaleuca, and occasionally in tussock grasslands or other habitats (for example freshwater wetlands), often along or near watercourses, or in the vicinity of water (Baldwin 1976; Britton & Britton 2000; BTF Recovery Team 2004; Ley & Cook 2001; NRA 2005; Wieneke…	Alteration of habitat by changes in fire regimes (BTF Recovery Team 2004; NRA 2005) is recognised as a threat. Otherwise not mentioned.	N/A		The Black-throated Finch (southern) occurs mainly in grassy, open woodlands and forests, typically dominated by Eucalyptus, Corymbia and Melaleuca, and occasionally in tussock grasslands or other habitats (for example freshwater wetlands), often along or near watercourses, or in the vicinity of water (Baldwin 1976; Britton & Britton 2000; BTF Recovery Team 2004; Ley & Cook 2001; NRA 2005; Wieneke…	Black-throated Finches (southern) feed on the seeds of grasses (such as Urochloa mosambicensis, Digitaria ciliaris, Melinis repens, Chloris inflata) and herbaceous plants (Mitchell 1996; NRA 2005). There appears to be some seasonal variation in the diet. At Ross River Dam, their diet was dominated during the non-breeding period by seeds of Urochloa mosambicensis. However, after dispersing into br…				Lack of info.	The Black-throated Finch (southern) historically occurred from far south-eastern Queensland, near the Queensland-NSW border, through eastern Queensland north to the divide between the Burdekin and Lynd Rivers (Blakers et al. 1984; Schodde & Mason 1999). The subspecies is now extinct at most sites south of Burdekin River, and is confined to a very few remaining 'pockets' of suitable habitat (Rober…		64447	http://www.environment.gov.au/biodiversity/threatened/publications/pubs/p-cincta.pdf http://www.environment.gov.au/cgi-bin/sprat/public/publicspecies.pl?taxon_id=64447
86	Bird	Plains-wanderer	Pedionomus torquatus	Vulnerable	Good		The Plains-wanderer is a sedentary species that may undertake some movements in response to changes in the suitability of habitat: most birds that have been banded have been recaptured within 400 m of their original banding sites, but the temporary absence of the species from grasslands that have been overgrazed (and thus rendered unsuitable), and a recorded movement of 40 km by one banded bird, …					Drought and prolonged dry spells can exacerbate the impacts of overgrazing (Baker-Gabb et al. 1990; Harrington et al. 1988), and prevent the Plains-wanderer from breeding (Harrington et al. 1988; Maher 1997). Drought or prolonged dry spells occur on average about once every six years in south-eastern Australia (Baker-Gabb 2002b). No mention of fire on SPRAT. Large (> 2 0 0 0 km*) wildfires of the…	N/A	These grasslands usually occur on hard, red-brown clay soils that do not support dense pasture growth under any conditions. They typically consist of about 50% bare ground, 40% grasses and herbs, and 10% litter.	The Plains-wanderer inhabits sparse, treeless, lowland native grasslands (Baker-Gabb 1987b, 1990b, 2002; Harrington et al. 1988). These grasslands usually occur on hard, red-brown clay soils that do not support dense pasture growth under any conditions. They typically consist of about 50% bare ground, 40% grasses and herbs, and 10% litter. The majority of the vegetation is less than 5 cm tall, bu…	The Plains-wanderer feeds on a mixture of seeds, invertebrates and leaves. Seeds are taken from grasses (including species of Austrotipa, Sporobilis, Panicum, Austrodanthonia, Vulpia and Eragrostis), chenopods (including species of Atriplex, Maireana, Chenopodium and Sclerolaena) and other plants (such as species of Asperula, Galium, Spergularia, Carthamus and Euphorbia). The invertebrate food co…				Lack of info.	The extent of occurrence is estimated to be 35 000 km². This estimate, which is based on Birdlife International GIS, is considered to be of medium reliability (Garnett & Crowley 2000). The extent of occurrence is likely to be stable at present (Garnett & Crowley 2000), but it has declined markedly since European settlement. The distribution of the Plains-wanderer was formerly more widespread; the…		906	http://www.publish.csiro.au/?act=view_file&file_id=MU9900161.pdf http://www.environment.gov.au/cgi-bin/sprat/public/publicspecies.pl?taxon_id=906
87	Bird	Muir's Corella (Southern)	Cacatua pastinator pastinator	Vulnerable	Good		The movement of Muir's Corella appears to be only local as there is no evidence of large-scale seasonal movements. At Lake Muir, the population is said to move north after breeding to spend the non-breeding season (summer) to the east of Boyup Brook and is believed to spend the summer in one or two large flocks (Saunders et al. 1985; Smith & Moore 1992). However, this movement was not obvious dur…					The conservation of the feeding and breeding habitat of Muir’s Corella depends on the protection and management of natural resources in the Warren subregion and parts of the Southern Jarrah Forest subregion of Western Australia (see May and McKenzie 2003). These ecosystems are under threat from vegetation clearing, fragmentation, loss of remnants, lack of regeneration, exotic weeds, changing fire…	N/A		Muir's Corella occurs in eucalyptus woodlands that are dominated by Wandoo, Eucalyptus wandoo, Marri, E. calophylla, or Jarrah, E. marginata. Because of clearing for agriculture, most suitable woodland habitat now consists of remnant patches. These patches occur in or adjacent to farmland, or along roadsides, paddock boundaries or watercourses, and sometimes as a few, isolated shade trees in othe…	Muir's Corella (southern) feeds mainly on seeds but it also takes insect larvae, bulbs, tubers, fruits and stock feed and, possibly, nectar (Carter 1912, 1924; Chapman & Cale 2006; Smith & Moore 1991). It takes seeds from grasses and other plants including Avena sativa, Corymbia calophylla, Erodium, Hordeum vulgare, Poa annua, Romulea rosea, Rumex crispus, Stipa, Trifolium and Triticum aestivum (…					The extent of occurrence is estimated, with high reliability, to be 3000 km² (Garnett & Crowley 2000). The extent of occurrence has declined extensively since European settlement. Muir's Corella (southern) formerly occurred from the Swan River and Avon River, west to the Vasse River and Augusta, east to Broomehill, the Pallinup River and the Stirling and Porongurup Ranges, and south to Albany (Ca…		25981	http://www.environment.gov.au/cgi-bin/sprat/public/publicspecies.pl?taxon_id=25981 http://www.environment.gov.au/biodiversity/threatened/publications/recovery/cacatua-pastinator-pastinator/pubs/cacatua-pastinator-pastinator.pdf
88	Bird	Red-tailed Black-cockatoo (South-eastern)	Calyptorhynchus banksii graptogyne	Endangered	Good		Red-tailed Black-Cockatoos (south-eastern) do not make annual movements but they apparently move throughout their range in response to changes in the availability of stringybark seed. In some years, most birds occur in the northern part of the range as they feed on Desert Stringybark E. arenacea, and in other years, most occur in the southern part of the range and feed on Brown Stringybark E. bax…					Impacts of fire on food: The stringybark forests of southwestern Victoria are highly flammable and the heathy understorey requires fire to maintain its floristic diversity (Menkhorst & McGuire in Olsen & Weston 2005). Prescribed burns and wildfires substantially reduce seed availability in stringybarks for at least nine years, with some effects persisting for more than 11 years (Koch 2003). There…	N/A		The Red-tailed Black-Cockatoo (south-eastern) is restricted to Desert Stringybark (Eucalyptus arenacea) and Brown Stringybark (E. baxteri) woodlands occurring on deep aeolian sands in the Glenelg, Wimmera and Naracoorte Plains, and adjacent woodlands of River Red Gum (Eucalyptus camaldulensis), Yellow Gum (E. leucoxylon) and Buloke (Allocasuarina luehmannii) (Hill & Burnard 2001, Koch 2003). Much…	The diet of the Red-tailed Black-Cockatoo (south-eastern) is particularly specialised (Maron & Lill 2004). The species feeds almost entirely on the seeds of two stringybark eucalypts: Desert Stringybark (Eucalyptus arenacea) and Brown Stringybark (Eucalyptus baxteri), preferring the species that have fruited most recently (Attiwill 1960; Joseph 1982a). Desert Stringybark fruits on a three year cy…				Lack of info.	The Red-tailed Black-Cockatoo (south-eastern) is restricted to a small area (single population) of South Australia and Victoria, delimited by Keith to Lucindale to Mt Gambier in South Australia and Portland to Casterton, Toolondo, Natimuk, Dimboola, Nhill, and Kaniva in Victoria (Hill & Burnard 2001). he total extent of occurrence is approximately 18 000 km² with an estimated 28% area of occupanc…		25982	http://www.environment.gov.au/biodiversity/threatened/publications/pubs/c-b-graptogyne.pdf http://www.environment.gov.au/cgi-bin/sprat/public/publicspecies.pl?taxon_id=25982
89	Bird	Baudin's Black-cockatoo	Calyptorhynchus baudinii	Vulnerable	Good		Baudin's Black-Cockatoo is described as resident at many sites throughout its range (Saunders 1974). However, records indicate that at least some birds undertake post-breeding dispersal, e.g. some visit sites on the Swan Coastal Plain and in the adjacent Darling Range between May and September (Saunders 1974, 1979; Storr & Johnstone 1988; Storr 1991). Post-breeding, smaller family groups of birds…					No mention of fire as a threat.	N/A		Baudin's Black-Cockatoo occurs in high-rainfall areas, usually at sites that are heavily forested and dominated by Marri (Corymbia calophylla) and Eucalyptus species, especially Karri (E. diversicolor) and Jarrah (E. marginata). However, it also occurs in woodlands of Wandoo (E. wandoo), Blackbutt (E. patens), Flooded Gum (E. rudis), Yate (E. cornuta) and in orchards, and is occasionally recorded…	The diet of Baudin's Black-Cockatoo consists mainly of the seeds of eucalypts (e.g. Marri, Jarrah), supplemented with insect larvae and the seeds of other plants such as Banksia, Dryandra, Erodium, Hakea, Malus sylvestris (apple) and Pyrus communis (pear), and occasionally with nectar from Marri or other plants (Higgins 1999; Robinson 1960; Saunders 1974, 1979; Storr 1991).The tendency of the Bau…				To examine the effects of severe native vegetation clearing on WTBCs, contemporary and historical samples were used with a spatial and temporal landscape approach to examine; population structure, genetic diversity, and gene flow (chapter five) in severely modified habitats. Despite overall low genetic substructure (K=2) and population divergence (FST = 0.013), a possible hypothesis for this subs…	The extent of occurrence is estimated at 40 000 km² based on published maps. This estimate is considered to be of high reliability (Garnett & Crowley 2000). No specific information is available on past changes in the extent of occurrence. However, the extent of occurrence is likely to have declined due to the clearance of habitat (mainly at the perimeter of the forest block in south-eastern Weste…		769	http://www.environment.gov.au/biodiversity/threatened/publications/recovery/pubs/wa-forest-black-cockatoos-recovery-plan.pdf http://researchrepository.murdoch.edu.au/7245/ http://www.environment.gov.au/cgi-bin/sprat/public/publicspecies.pl?taxon_id=769
90	Bird	Glossy Black-cockatoo (Kangaroo Island)	Calyptorhynchus lathami halmaturinus	Endangered	Good		For example, Southgate (2002) reported that 27% of individuals studied were never observed away from the general area in which they had fledged. This figure included some individuals more than four years of age. Of the individuals that moved, most remained within the general region inhabited by their natal flock. Only 23% of individuals studied moved to a different region. When they do disperse, …				GBCs are known to fly up to 14 km between feeding and nesting areas, without adversely affecting breeding success (L. Pedler, unpubl. data), however, most nests are within 1 km of Drooping Sheoak and 200 m of permanent water (Crowley et al. 1997).	Wildfire is a major threat to the habitat of the Glossy Black-Cockatoo (Kangaroo Island). There are numerous wildfire events each year on Kangaroo Island, caused mainly by farm machinery, lightning strikes, and the accidental spread of fire from stubble burn-off. The manner in which wildfire is most likely to affect the Glossy Black-Cockatoo (Kangaroo Island) population is through the loss of tre…	N/A		The Glossy Black-Cockatoo (Kangaroo Island) inhabits woodlands that are dominated by Drooping Sheoak (Allocasuarina verticillata) and often interspersed with taller stands of Sugar Gum (Eucalyptus cladocalyx). These woodlands occur in small gullies adjacent to cleared land in coastal and sub-coastal areas, generally on shallow acidic soils on the steep and rocky slopes of gorges and valleys, alon…	he Glossy Black-Cockatoo (Kangaroo Island) feeds almost exclusively on the seeds of Drooping Sheoak(Bebbington 1990; Joseph 1982; Pepper 1993, 1996). It occasionally also feeds on the seeds of Slaty Sheoak(Glossy Black-Cockatoo Recovery Team, unpublished data; L. Pedler 2007, pers. comm.; Pepper 1993). It was reported to feed on the seeds of an unknown species of Acacia by Cleland (1942), but num…				The small population size and limited geographic range of the Glossy Black-Cockatoo (Kangaroo Island) increases the potential for inbreeding. Inbreeding could lower the genetic diversity, fertility and health of the population, and reduce the ability of the birds to adapt to changes in their environment. Research is needed to determine if any inbreeding occurs, and to ensure that the genetic dive…	he extent of occurrence of the Glossy Black-Cockatoo (Kangaroo Island) is estimated, with high reliability, to be 4400 km². The extent of occurrence is considered to be stable at present (Garnett & Crowley 2000), but it has declined in size since the arrival of European settlers. The Glossy Black-Cockatoo formerly occurred on both Kangaroo Island and mainland South Australia. There are confirmed …		64436	http://www.environment.gov.au/biodiversity/threatened/publications/recovery/c-lathami-halmaturinus/pubs/c-lathami-halmaturinus.pdf http://www.environment.gov.au/cgi-bin/sprat/public/publicspecies.pl?taxon_id=64436
91	Bird	Carnaby's Black-cockatoo	Calyptorhynchus latirostris	Endangered	Good		Carnaby's black-cockatoos will traverse open space but may not use forage resources isolated from roosting habitat by long stretches of cleared agricultural land. Saunders and Ingram (1995) describe a lack of connectivity between patches as "strongly implicated in the failure of Carnaby's cockatoo to survive in heavily cleared and fragmented rural landscapes". Movement corridors with breaks of le…				Carnaby's Black-Cockatoo is endemic to, and widespread in, the south-west of Western Australia. It occurs mostly in the wheatbelt, in areas that receive between 300 and 750 mm of rainfall annually, but is also found in wetter regions in the extreme south-west (including the Swan Coastal Plain, and the southern coast).	There appears to be little risk to Carnaby's Black-Cockatoo from catastrophic threats. Some nest trees near Moora were downed during a cyclone several years ago, but such damage is likely to be insignificant when compared to the impacts and potential impacts of the main threats identified above (J. Blyth 2005, pers. comm.). ). Tree hollows may be lost as a result of tree-fall, clearing, fire, col…	N/A		Carnaby's Black-Cockatoo occurs in uncleared or remnant native eucalypt woodlands, especially those that contain Salmon Gum and Wandoo, and in shrubland or kwongan heathland dominated by Hakea, Dryandra, Banksia and Grevillea species. It also occurs in remnant patches of native vegetation on land otherwise cleared for agriculture (Saunders 1974b, 1979c, 1980, 1982, 1986). The species is a seasona…	Carnaby's Black-Cockatoo feeds mainly on seeds and occasionally on other items such as nectar, fruit and insect larvae. Carnaby's Black-Cockatoos have learned to use introduced plant species, such as pine trees and weed seeds which are now important resources in areas that have been largely cleared of native vegetation. Seeds are taken from a variety of native and introduced plants including spec…				He measures for 19 allese ranged between 0.535 to 0.865.	Carnaby's Black-Cockatoo is endemic to, and widespread in, the south-west of Western Australia. It occurs mostly in the wheatbelt, in areas that receive between 300 and 750 mm of rainfall annually, but is also found in wetter regions in the extreme south-west (including the Swan Coastal Plain, and the southern coast). The extent of occurrence is estimated at 32 000 km² based on BirdLife Internati…		59523	http://researchrepository.murdoch.edu.au/4418/ http://researchrepository.murdoch.edu.au/4418/1/Carnaby's_Black-cockatoo.pdf http://www.dec.wa.gov.au/pdf/plants_animals/threatened_species/frps/Carnaby_WA_Rec_Plan_2003.pdf http://www.environment.gov.au/cgi-bin/sprat/public/publicspecies.pl?taxon_id=59523
92	Bird	Coxen's Fig-parrot	Cyclopsitta diophthalma coxeni	Endangered	Good		Coxen's Fig-Parrot is known to undertake some local movements, probably in response to changes in the availability of food (Coxen's Fig-Parrot Recovery Team 2001). In some highland areas, fig-parrots may move to increasingly higher altitudes from August to February, following the wave of ripening fruit through the rainforest (Holmes 1995). This is supported by evidence from the Sarabah Range, whe…					Stochastic events, such as drought, which may have severe impacts upon low populations. Otherwise lack of mention/info, not considered a key threat to the species.	N/A		Coxen's Fig-Parrot occupies habitats that occur from sea level to approximately 900 m above sea level (Coxen's Fig-Parrot Recovery Team 2001). Coxen's Fig-Parrot occurs in rainforest habitats including subtropical rainforest, dry rainforest, littoral and developing littoral rainforest, and vine forest (Coxen's Fig-Parrot Recovery Team 2001; Holmes 1990; Templeton 1992). The fig-parrot was, in the…	Coxen's Fig-Parrot feeds on seeds and, occasionally, nectar and lichen. Food is mainly taken from fig trees, especially Ficus macrophylla and F. watkinsiana, but also F. rubiginosa, F. virens, F. obliqua, F. racemosa, F. coronata, F. opposita, F. fraseri, F. superba and the introduced F. carica. Other food plants that have been recorded in the diet include Elaeocarpus grandis, Syzygium corynanthu…				Lack of info.	The extent of occurrence is estimated to be 70 000 km². This estimate, which is based on published maps, is considered to of medium reliability (Garnett & Crowley 2000). The distribution of Coxen's Fig-Parrot (and, hence, the extent of occurrence) was thought to have undergone a substantial decline after the 1950s (Martindale 1986). However, the number and geographic spread of recent records sugg…		59714	http://www.environment.nsw.gov.au/resources/nature/schedules/FigParrot.pdf http://www.environment.gov.au/cgi-bin/sprat/public/publicspecies.pl?taxon_id=59714
93	Bird	Swift Parrot	Lathamus discolor	Endangered	Good		The Swift Parrot is endemic to south-eastern Australia. It breeds only in Tasmania, and migrates to mainland Australia in autumn (Higgins 1999; Swift Parrot Recovery Team 2001), undertaking the longest migration of any parrot species in the world (Tzaros 2002). The species' distribution is not severely fragmented. Although habitat is fragmented, Swift Parrots are highly mobile and therefore the p…					The Swift Parrot is limited in extent by the availability of breeding habitat, having such specific breeding requirements (Garnett & Crowley 2000). They select large trees (mean diameter at breast height greater than 0.8 m) as nesting sites (Higgins 1999; Swift Parrot Recovery Team 2001). Their preference for breeding in dry woodlands on slopes and ridges renders them susceptible to fire, especia…	N/A		he breeding range is always within 8 km of the coast, largely restricted to an area of less than 500 km² along the eastern coastal strip between Saint Helens and Lune River, including nearshore islands such as Maria Island and Bruny Island (Higgins 1999; Swift Parrot Recovery Team 2001). The greatest densities occur between Cape Bernier and Orford and the Wellington Range near Hobart. A smaller b…	The Swift Parrot feeds mostly on nectar, mainly from eucalypts, but also eats psyllid insects and lerps, seeds and fruit. It is a mostly arboreal forager, foraging mainly in eucalypts, but occasionally coming to the ground to feed on seeds, fallen flowers, fruit and lerp, and to drink (Higgins 1999; Mallick et al. 2004; Swift Parrot Recovery Team 2001). During the breeding season, nectar from the…				Lack of info.	Extent of occurrence, as estimated from BirdLife International GIS, is 860 000 km², and is likely to be decreasing. This estimate is considered to be of medium reliability (Garnett & Crowley 2000). Extent of occurrence appears to have changed little in the past 100 years (Garnett & Crowley 2000; C. Tzaros June 2005, pers. comm.; see also Higgins 1999). No data is available on future changes in ex…		744	http://www.environment.gov.au/biodiversity/threatened/publications/recovery/pubs/lathamus-discolor-swift-parrot.pdf http://www.environment.gov.au/cgi-bin/sprat/public/publicspecies.pl?taxon_id=744
94	Bird	Orange-bellied Parrot	Neophema chrysogaster	Critically Endangered	Good		Orange-bellied Parrots migrate yearly from the breeding site in south-western Tasmania, in a northward direction, along the western and north-western coast of Tasmania and through western Bass Strait, to spend the non-breeding period on the mainland. They return via the same route. The northward migration is protracted, the southward migration is rapid (Aust. Atlas in Higgins 1999). The numbers o…					As the entire known Orange-bellied Parrot population exists as one small population, this species is vulnerable to catastrophic natural events, including storms which may interfere with migration and fire, which may destroy nest sites, eggs and chicks (Starks & Holdsworth 2003). With such a small breeding population, events such as breeding failure or heavy winter losses in one year could result …	N/A		Throughout the year Orange-bellied Parrots are found in salt marshes, coastal dunes, pastures, shrub lands, estuaries, islands, beaches and moorlands within 10 km of the coast (OBPRT 2006a). Holes in eucalypts are used for nesting (Brown & Wilson 1982). The breeding habitat of the Orange-bellied Parrot is usually within 30 km of the coast of south-western Tasmania. They inhabit complex, near-coas…	The Orange-bellied Parrot feeds almost exclusively on seeds and fruits, mainly of sedges, and salt-tolerant coastal and salt marsh plants. They occasionally feed on flowers and stems (Brown & Wilson 1984). In Tasmania, during the breeding season, they feed on Poaceae (Poa poiformis), Restionaceae (Lepyrodia tasmanica, Restio complanatus), Apiaceae (Actinotus bellidioides), Asteraceae (Helichrysum…				Lack of info.	The extent of occurrence for the Orange-bellied Parrot is 27 000 km² and the trend is decreasing (Garnett & Crowley 2000). The area of occupancy for the Orange-bellied Parrot is 30 km² and the trend is decreasing (Garnett & Crowley 2000). The current total wild population of Orange-bellied Parrots is unlikely to exceed 150 individuals (M. Holdsworth 2005 pers. comm. cited in OBPRT 2006a) and capt…		747	http://www.publish.csiro.au/?paper=WF05076 http://www.dpiw.tas.gov.au/inter.nsf/Attachments/LJEM-8JH4B9/$FILE/Buttongrass%20Workshop.pdf#page=36 http://www.environment.gov.au/biodiversity/threatened/publications/pubs/orange-bellied-parrot-recovery.pdf http://www.environment.gov.au/cgi-bin/sprat/public/publicspecies.pl?taxon_id=747
95	Bird	Night Parrot	Pezoporus occidentalis	Endangered	Good		The small number of confirmed or verifiable reports makes patterns of movement difficult to assess (Higgins 1999). The Night Parrot has been speculated to be nomadic (Boles et al. 1994; Ford 1961; Schodde & Mason 1980; Wilson 1937), or to be sedentary when conditions are suitable (Garnett et al. 1993) and to only undertake movements when food or water becomes scarce (Boles et al. 1994). The only …				The three early observers all reported the birds flying to water once dark had well fallen, uttering a low but carrying two-toned whistle while doing so. Andrews (1883) referred to this as their first activity for the night, after which they flew to their feeding area, to feed on the seeds of porcupine grass. He also noted that several return trips may be made to water during the night. Similarly…	The paucity of information available on the Night Parrot makes it difficult to determine the cause or causes of the apparent decline in population size. There is no direct evidence to link any threatening process to the apparent decline (Blyth 1996). Competition for resources between the Night Parrot and introduced herbivores may also have had an adverse effect on the population (Blyth 1996). Res…	N/A		The Night Parrot inhabits arid and semi-arid areas that are characterised by having dense, low vegetation. Based on accepted records, the habitat of the Night Parrot consists of Triodia grasslands in stony or sandy environments (McGilp 1931; North 1898; Whitlock 1924; Wilson 1937), and of samphire and chenopod shrublands, including genera such as Atriplex, Bassia and Maireana, on floodplains and …	The diet of the Night Parrot is largely unknown. The Night Parrot is said to feed on the seeds of grasses (especially Triodia) and herbs (Andrews 1883; Wilson 1937). The presence of green herbage in the crop of one specimen (Wilson 1937), the reported preference of one captive individual for green food (Murie 1868) and several unverified reports of the Night Parrot in open grasslands with 'soft' …				Lack of info.	The distribution of the Night Parrot is very poorly understood. There are a small number of confirmed and well-regarded records from arid and semi-arid regions. The extent of occurrence is speculatively estimated to be 3 000 000 km². The extent of occurrence is believed to fluctuate (Garnett & Crowley 2000) but the small number of confirmed or verifiable records makes it difficult to determine tr…		59350	http://www.dec.wa.gov.au/pdf/plants_animals/threatened_species/irps/fauna/pez_occ_irp4.pdf http://www.environment.gov.au/cgi-bin/sprat/public/publicspecies.pl?taxon_id=59350
96	Bird	Western Ground Parrot	Pezoporus wallicus flaviventris	Endangered	Good		Following post-natal dispersal, Ground Parrots can occur away from known populations, sometimes in sub-optimal habitat, particularly in autumn (Meredith et al. 1984). Recent reports from Woolbernup Hill and near West Mt Barren, Fitzgerald River National Park (S. McNee pers. comm. 1994; N. Brown et al. pers. comm. 1996) and at Upper Kalgan (P. Collins pers. comm.) are probably in this category.Rep…					Two major factors have been implicated in the decline of Western Ground Parrots: clearing foragriculture and the imposition of unsuitable fire regimes (Watkins & Burbidge 1992; Garnett 1992a, 1992b). Investigation of the post-fire age of vegetation used by Ground Parrots suggests that the preferred fire age differs in different vegetation types (Meredith et al. 1984) and geographically (Meredith …	N/A		The vegetation types used by Ground Parrots can be broadly characterised as sedgelands, temperate shrub heaths, temperate graminoid heaths or sub-tropical graminoid heaths (Meredith 1984). All have medium to high species richness except sedgelands that are frequently dominated by a single species, and all are similar structurally being low with dense vegetation cover (Table 2). However, all Weste…	The Ground Parrot is a granivore, but shows little specialisation in seed preference (McFarland 1991a). In Queensland a total of 40 species of seed were found to be eaten, of which 34 species were identified at least to family. Nineteen were dicotyledonous species (Fabaceae, 6 species and Epacridaceae, 4 species) and 15 were monocotyledonous species (mostly Cyperaceae, 7 species and Restionaceae,…				For eastern ground parrot: "The powerful RAF technique used in this study revealed low levels of genetic variation and high levels of genetic similarity in the eastern ground parrot. The 48–92 bands obtained are more than those produced by RAPDs and are comparable with those generated by AFLP. Although considered a valuable tool in providing an accurate and precise determination of genetic divers…	However, recent reappraisals of the available data (Cale and Burbidge 1993; CALM Scientific Ranking Panel, 1995) found that the status of P. w. flaviventris is critically endangered. According to the most recent IUCN criteria (IUCN Species Survival Commission 1994) the taxon is Critically Endangered on the basis of Criterion C, ie the total population is less than 2500 individuals with a severely…		26024	http://www.springerlink.com/content/50n5334736535745/ http://www.dec.wa.gov.au/pdf/plants_animals/threatened_species/irps/fauna/pez_wal_irp6.pdf http://www.bioone.org/doi/full/10.5735/086.045.0306
97	Bird	Superb Parrot	Polytelis swainsonii	Vulnerable	Good	In NSW, it mostly occurs west of the Great Divide, where it mainly inhabits the Riverina, the South-west Slope and Southern Tableland Regions: west to Mathoura, Boorooban, Goolgowi, and east to Canberra, Yass and Cowra. Its range extends north to around Narrabri and Wee Waa in the North-west Plain Region, from a line joining Coonabarabran and Narrabri, and extending at least as far west as Totten…	At least part of the population of the Superb Parrot undertakes regular seasonal movements, vacating the breeding area after the conclusion of the breeding season, and then returning in spring, while others remain in the breeding areas throughout the year (Blakers et al. 1984; Webster 1988; Webster & Ahern 1992). Superb Parrots occur throughout the year in the Riverina, but are seldom observed in…				Hydrological Changes The exploitation and regulation of water in watercourses throughout the range of the Superb Parrot directly affects the health of both the breeding and foraging habitats. Intensification of irrigation within the Murrumbidgee and Murray River valleys is resulting in the decline of remnant woodlands through rising water tables, placing remnant stands of trees under stress (Port…	Fire may also cause the degradation of breeding and foraging habitats (ACT Government 1999c; Webster & Ahern 1992). The Superb Parrot is potentially vulnerable to the effects of droughts (Webster & Ahern 1992). Irrigation, drainage schemes and rising water tables in the Murrumbidgee and Murray valleys are placing remnant stands of trees, particularly box species and Cypress Pine, under stress, of…	N/A		The Superb Parrot mainly inhabits forests and woodlands dominated by eucalypts, especially River Red Gums (Eucalyptus camaldulensis) and box eucalypts such as Yellow Box (Eucalyptus melliodora) or Grey Box (E. microcarpa). The species also seasonally occurs in box-pine (Callitris) and Boree (Acacia pendula) woodlands (Webster 1998). The Superb Parrot uses a number of habitats for different activi…	The Superb Parrot forages on many different species of plants, most of which occur in woodlands dominated by gum and box eucalypts, and, in some areas, in woodlands dominated by Boree, native pine, Callitris, or box-native pine associations (Higgins 1999; Webster 1988). When foraging on the ground, Superb Parrots often eat the seeds of plants such as the native Ringed Wallaby-grass (Danthonia cae…				Lack of info.	The extent of occurrence of the Superb Parrot is estimated, with high reliability, to be 81 000 km² (Garnett & Crowley 2000). The area of occupancy of the Superb Parrot is estimated at 1000 km². However, this estimate is considered to be of low reliability (Garnett & Crowley 2000). The breeding range of the Superb Parrot is restricted to three distinct and geographically separate locations (Barre…		738	http://www.environment.gov.au/biodiversity/threatened/publications/recovery/pubs/polytelis-swainsonii-recovery-plan.pdf http://www.environment.gov.au/cgi-bin/sprat/public/publicspecies.pl?taxon_id=738
98	Bird	Golden-shouldered Parrot	Psephotus chrysopterygius	Endangered	Good		The Golden-shouldered Parrot usually occurs in pairs or family groups. It sometimes congregates in flocks at sources of food or water (Forshaw 1981b). In the dry season, independent juveniles wander in flocks of 15–30 birds and occasionally in flocks of up to 110 birds (Garnett & Bredl 1985; Higgins 1999). The Golden-shouldered Parrot is considered to be sedentary, with no large-scale seasonal mo…				Golden-shouldered Parrots inhabit open, wet or dry tropical savanna woodlands with an upper stratum dominated by Melaleuca spp. or Eucalyptus spp. and a lower stratum dominated by Schizachyrium spp., Thaumastachloa spp., Plume Sorghum (Sorghum plumosum) and Eriachne burkitti (Higgins 1999). One record occurred in mangroves, in 1913 (MacGillivray 1918). After the first rains of the wet season, thi…	The species tends to favour habitats that have recently been burnt, since such habitats are less prone to predators and seed is exposed and easier to find. Fire may also be needed to maintain habitat structure. However, they also need to visit water daily, so will abandon areas that do not have a freestanding water source within 2 km of a feeding site. Water is not likely to be a limiting resourc…	N/A		Golden-shouldered Parrots inhabit open, wet or dry tropical savanna woodlands with an upper stratum dominated by Melaleuca spp. or Eucalyptus spp. and a lower stratum dominated by Schizachyrium spp., Thaumastachloa spp., Plume Sorghum (Sorghum plumosum) and Eriachne burkitti (Higgins 1999). One record occurred in mangroves, in 1913 (MacGillivray 1918). During the dry season this species inhabits …	The Golden-shouldered Parrot is mostly granivorous (seed-eating), taking seeds of annual grasses. They also take leaves, flowers and, rarely, insects. In the dry season, they primarily take fallen seed from the ground, and in the wet season they also feed in trees. This species usually feeds in pairs, or small flocks, and prefers to feed in recently burnt grassland. In the dry season, the Golden-…			This species nests in tunnels excavated in termite mounds, mostly in conical mounds of Amitermes scopulus (96.7% of 148 nests) that occur in the ecotone of grassy flats of impeded drainage lines and interfluvial sand ridges, or on the metamorphic boundary of sandstone and granite in low hills. They are also known to nest in the meridian, or magnetic, mounds of Amitermes laurensis (2.8% of 148 nes…	Appears to be an article that may be suitible, but not accessible: Christidis, L., and J. Norman. 1996. Genetic variability in the golden-shouldered parrot, Psephotus chrysopterygius. Report to Queensland Department of Environment and Heritage. Museum of Victoria, Abbotsford, Victoria.	The Golden-shouldered Parrot occurs at two locations on the central Cape York Peninsula, Queensland. There are historical records of the Golden-shouldered Parrot from Weipa and the upper reaches of the Olive River south to Blackbull, Bulleringa and Byerstown (Garnett 1998; Garnett & Crowley 1999; Weaver 1982; White 1922a, 1922e). Breeding was confirmed in the Coen-Port Stewart region, however, re…		720	http://www.environment.gov.au/biodiversity/threatened/publications/recovery/p-chrysopterygius/pubs/p-chrysopterygius.pdf http://www.derm.qld.gov.au/register/p01272aa.pdf http://www.environment.gov.au/cgi-bin/sprat/public/publicspecies.pl?taxon_id=720
99	Bird	Black-breasted Button-quail	Turnix melanogaster	Vulnerable	Good		The dispersion patterns of this species are poorly known. It is generally considered to be sedentary, although it can appear intermittently or as a transient in other areas (Lees & Smith 2000, Marchant & Higgins 1993; Smith et al. 1998). There is no evidence of seasonal or long-distance movements (S. Bennett in Marchant & Higgins 1993). Although the species is considered to be sedentary, it is po…					Frequent fire eliminates shrubby understorey in dry rainforest remnants and can reduce the amount of leaf litter on the ground, rendering habitat unsuitable (Garnett & Crowley 2000; Hughes & Hughes 1991). Numbers of this species increased near Widgee, Queensland, once burning off at 2-4 year intervals had ceased and a deep leaf litter layer was allowed to develop (Hughes & Hughes 1991). This spec…	N/A		The Black-breasted Button-quail is restricted to rainforests and forests, mostly in areas with 770-1200 mm rainfall per annum (Bennett 1985; Hughes & Hughes 1991; Marchant & Higgins 1993). They prefer drier low closed forests, particularly semi-evergreen vine thicket, low microphyll vine forest, araucarian microphyll vine forest and araucarian notophyll vine forest (Bennett 1985; Hughes & Hughes …	The diet is mostly invertebrates, taken from litter on the forest floor (Hughes & Hughes 1991; Lees & Smith 1998; Marchant & Higgins 1993; McConnell & Hobson 1995), but seeds are also possibly taken (Smyth 1997). Analysis of fresh faecal pellets indicates prey items include spiders, ants, centipedes, millipedes, beetles and land snails (Nitor pudibundus). Beetles, ants and spiders are possibly th…				Although moderately well studied in Queensland, many knowledge gaps relating to black-breasted button-quail ecology remain, such as the factors which affect thresholds of local extinction, extent of movement at local and landscape scales, genetic diversity within the species and between populations.	It is restricted to coastal and near-coastal regions of south-eastern Queensland and north-eastern New South Wales. The main populations occur within south-east Queensland. In Queensland prior to about 1900, this species was probably fairly widespread in the Dawson and Fitzroy River catchments, but these populations have declined dramatically since then (Bennett 1985; Garnett & Crowley 2000). The…		923	http://www.environment.gov.au/biodiversity/threatened/publications/recovery/pubs/black-breasted-button-quail.pdf http://www.environment.gov.au/cgi-bin/sprat/public/publicspecies.pl?taxon_id=923
100	Bird	Buff-breasted Button-quail	Turnix olivii	Endangered	Good		The movements of the species are essentially unknown. It has been suggested that the Buff-breasted Button-quail might make nomadic or irruptive movements, as have been recorded in some other species of Turnix (Squire 1990). There is some evidence to suggest that the Buff-breasted Button-quail might move in response to changes in habitat quality (Rogers 1995). For example, it was recorded near Mar…					The lack of information on the Buff-breasted Button-quail makes it impossible to determine if any threatening process is impacting on the species. It has been speculated that the Buff-breasted Button-quail may have been eliminated from much of its former range because of changes in the suitability of habitat caused by grazing and the introduction of fire regimes that encourage extensive fires but…	N/A		The Buff-breasted Button-quail occurs in patches of short and sparse grassland, on a terrain of small stones (often on the lower slopes of hills and ridges), and sometimes in open glades amongst Melaleuca, Acacia, Alphitonia or Tristania, in rainforest or open Eucalyptus woodland (Garnett & Crowley 2000; Nielsen 2007, pers. comm.; Rogers 1995; Squire 1990; White 1922b). It has also been recorded …	The diet of the Buff-breasted Button-quail is practically unknown. The stomachs of four birds that were collected near Coen contained seeds, insect remains, and grains of coarse sand (Marchant & Higgins 1993).				Lack of info.	The extent of occurrence is estimated, with low reliability, to be 2000 km² (Garnett & Crowley 2000). The extent of occurrence is suspected to be decreasing but, because the current and historical distribution of the species is so poorly known, there is no firm evidence to support this suspicion. It is possible that the extent of occurrence may have remained unchanged, although there have not bee…		59293	http://www.birdlife.org.au/documents/OTHPUB-FireandBirds.pdf http://search.informit.com.au/documentSummary;dn=857229456853108;res=IELHSS http://www.environment.gov.au/cgi-bin/sprat/public/publicspecies.pl?taxon_id=59293 http://www.environment.gov.au/biodiversity/threatened/publications/recovery/pubs/turnix-olivii.pdf
101	Bird	Masked Owl (Tiwi Islands)	Tyto novaehollandiae melvillensis	Endangered	Good	There is probably some dispersion of the Masked Owl (Tiwi Islands) across the narrow Apsley Strait, which separates Bathurst Island and Melville Island. Consequently, the subspecies probably functions as a single population (J. Woinarski 2007a, pers. comm.).	There is probably some dispersion of the Masked Owl (Tiwi Islands) across the narrow Apsley Strait, which separates Bathurst Island and Melville Island. Consequently, the subspecies probably functions as a single population (J. Woinarski 2007a, pers. comm.). The Masked Owl (Tiwi Islands) is probably resident or sedentary, as reported for other subspecies of the Masked Owl (Higgins 1999). From the…				The Masked Owl (Tiwi Islands) is endemic to Melville Island and Bathurst Island (the Tiwi Islands) in the Northern Territory (Higgins 1999; Mees 1964; Schodde & Mason 1980). It is reasonably widespread on both islands (Woinarski et al. 2003b), and is especially common in areas of higher rainfall to the north-west of Melville Island (Woinarski et al. 2003b).	The Masked Owl (Tiwi Islands) is unlikely to undergo extreme natural fluctuations in population size, extent of occurrence or area of occupancy. It is possible that frequent but irregular cyclones may deplete suitable nesting hollows, thus impacting population trends (J. Woinarski 2007a, pers. comm.). The Masked Owl (Tiwi Islands) may also have been adversely affected by changes to the structure …	N/A		The Masked Owl (Tiwi Islands) occurs mostly in tall open eucalypt forest and woodland (Mason & Schodde 1997; Woinarski et al. 2003b), especially where Darwin Woollybutt (Eucalyptus miniata), Darwin Stringybark (E. tetrodonta) and Melville Island Bloodwood (E. nesophila) are dominant (Woinarski et al. 2003b). This subspecies often roosts in monsoon rainforest, and forages in more open habitats suc…	The Masked Owl (Tiwi Islands) is presumed, on the basis of studies on other subspecies of the Masked Owl (Debus & Rose 1994; Green 1982a; Green & Rainbird 1985; Kavanagh 1996; Mooney 1992a; Peake et al. 1993), to feed on a combination of insects, birds and small to medium-sized mammals, with mammals likely to represent the major source of food.				The small size and restricted distribution of the Masked Owl (Tiwi Islands) population suggests that it may have low genetic diversity (J. Woinarski 2007a, pers. comm.). Appears to be a lack of genetic studies.	The extent of occurrence of the Masked Owl (Tiwi Islands) is estimated, with high reliability, to be 8000 km² (Threatened Species Scientifc Committee 2006ai). Area of occurrence is considered stable and there is no evidence of a recent decline (Garnett & Crowley 2000). The area of occupancy of the Masked Owl (Tiwi Islands) is estimated, with low reliability, to be 5000 km² (Garnett & Crowley 2000…		26049	http://www.environment.gov.au/biodiversity/threatened/publications/recovery/smithii-whitei-kimberli-melvillensis/pubs/smithii-whitei-kimberli-melvillensis.pdf http://www.environment.gov.au/cgi-bin/sprat/public/publicspecies.pl?taxon_id=26049
102	Amphibian	Green and Golden Bell Frog	Litoria aurea	Vulnerable	Good		Goldingay and Lewis (1999) suggest that the Green and Golden Bell Frog is highly mobile, and may move among breeding sites, however, dispersal patterns can vary between populations (NSW DEC 2005e). Various studies have revealed that the species is capable of moving long distances in a single day/night of up to 1–1.5 km, and mark/recapture studies found individuals moved up to 3 km (Pyke & White 2…				In NSW, the species commonly occupies disturbed habitats, and breeds largely in ephemeral ponds (Pyke & White 1996). However, in Victoria, the Green and Golden Bell Frog occupies habitats with little human disturbance and commonly breeds in permanent ponds, as well as ephemeral ponds (Pyke & White 1996). Goldingay (1996) argued that this is because most natural habitats are degraded or lost in NS…	Possible threats to the Green and Golden Bell Frog include the artificial and natural opening of coastal lagoon estuaries, changes to flow/flooding regimes of streams and associated wetlands, spring tides and storm and flood events which introduce predatory fish and result in increases in salinity (NSW DEC 2005e). Christy and Dickman (2002a) recognised saltwater intrusion in coastal wetlands as a…	N/A	In Victoria, the green and golden bell frog has been recorded in a range of lentic and terrestrial habitats in the coastal plains and low foothills of the hinterland including lowland forest, Banksia woodland, wet heath land, riparian scrub complex, riparian forest, damp forest, shrubby dry forest, limestone box woodland and cleared pastoral areas (Gillespie 1996). Breeding habitat for the green …	Green and Golden Bell Frogs have been found in differing habitat in NSW and Victoria. In NSW, the species commonly occupies disturbed habitats, and breeds largely in ephemeral ponds (Pyke & White 1996). However, in Victoria, the Green and Golden Bell Frog occupies habitats with little human disturbance and commonly breeds in permanent ponds, as well as ephemeral ponds (Pyke & White 1996). Golding…	The green and golden bell frog feeds on a variety of items that include invertebrates such as insect larvae, crickets, cockroaches, dragonflies, earthworms, flies, grasshoppers, mosquito wrigglers, isopods, freshwater crayfish and slugs (DEC 2005). The suggested dietary preference of tadpoles is the algal or bacterial scum growing on submerged rocks and other substrata (Pyke & White 2001).				An initial genetic analysis of some of the Sydney GGBF populations was undertaken in response to the occurrence of the species in a number of high profile proposed development locations throughout Sydney. This analysis demonstrated that proximal populations could possess quite significant genetic differences (Colgan, 1996). This resulted in DEC adopting a conservative approach to development rela…	The extent of occurrence of the species is approximately 150 000 km² (Mahony 1999). In NSW, the Green and Golden Bell Frog has been recorded at 54 locations since 1990, at least nine of which are now considered extinct. he Green and Golden Bell Frog was formerly common throughout its range (Tyler 1992). Since about 1960, severe declines in the distribution and abundance of the species have been o…		1870	http://onlinelibrary.wiley.com/doi/10.1111/j.1365-294X.2004.02190.x/full http://www.environment.nsw.gov.au/resources/nature/recoveryplanGreenGoldBellFrogDraft.pdf http://www.environment.gov.au/epbc/publications/pubs/litoria-aurea-background.pdf http://www.environment.gov.au/epbc/publications/pubs/litoria-aurea-policy.pdf http://www.environment.gov.au/cgi-bin/sprat/public/publicspecies.pl?taxon_id…
103	Amphibian	Booroolong Frog	Litoria booroolongensis	Endangered	Good		Lack of info. No info - score as N (likely to be able to disperse over 100m).				The species is predominantly found along the western-flowing streams and their headwaters of the Great Dividing Range, although a small number of animals have been recorded in eastern-flowing streams (DECC 2005c; d). Catchments drain from the Northern Tablelands to the Tumut River in the Southern Highlands, and other tributaries of the Murrumbidgee River (The Victorian Frog Group 1999). The Booro…	The modification of hydrological regimes as a result of irrigation and hydro-electric power generation has an adverse affect on the Booroolong Frog (Bevitt et al. 1998; DECC 2005d; Doeg 1987; DSE 2001a; Erskine 1996; Ligon et al. 1995). Several studies have linked climate changes to amphibian population declines (Pounds & Crump 1994) or significant changes in reproductive patterns (Reading 1998).…		The Booroolong Frog is restricted to the tablelands and slopes from 200 to 1300 m above sea level in NSW and northeastern Victoria.	The Booroolong Frog is present along permanent streams with some fringing vegetation cover such as ferns, sedges or grasses (Anstis 2002; DECC 2005c; d; Robinson 1993). Streams range from small slow-flowing creeks to large rivers (The Victorian Frog Group 1999). Adults occur on or near cobble banks and other rock structures within stream margins and shelter under rocks or amongst vegetation near …	Not stated. (Assume inverterbrates - therefore N)				Lack of info.	The Booroolong Frog has disappeared from the Northern Tablelands and is now rare throughout most of the remainder of its range. Previously known populations within the Blue Mountains are no longer able to be located. Most recent records are from the southwest slopes of NSW (DECC 2005c; d). The Booroolong Frog was historically widespread throughout the Central Tablelands, having been recorded from…		1844	http://www.namoi.cma.nsw.gov.au/3075_booroolong_frog_flyer_a3_pages.pdf http://www.environment.gov.au/biodiversity/threatened/species/pubs/1844-conservation-advice.pdf http://www.environment.gov.au/cgi-bin/sprat/public/publicspecies.pl?taxon_id=1844
104	Amphibian	Yellow-spotted Tree frog	Litoria castanea	Endangered	Good		Lack of info. No info - score as N/SDV (likely to be able to disperse over 100m, possibly over 1km).				The northern population of the Yellow-spotted Bell Frog is known from a relatively restricted distribution centred around the town of Guyra on the New England Tableland, New South Wales, at altitudes between 1000 and 1500 m (Mahony 1999; White & Ehmann 1997a). The species occupies the headwaters of the western flowing Booroolong Creek and to a lesser extent those of the eastern flowing Anne River…	The cause(s) of the apparent declines observed in populations of all taxa within the L. aurea complex (including the Yellow-spotted Bell Frog) are unclear (Gillespie et al. 1995). Investigations of disappearances among the group have primarily focused on L. aurea and the Yellow-spotted Bell Frog and two major directions in research have been pursued: the role of increased ultraviolet radiation; a…		The Yellow-spotted Bell Frog occupies similar habitat to Litoria aurea and L. raniformis which includes permanent ponds, swamps, lagoons, farm dams and the still backwaters of rivers usually with tall reeds present (Courtice & Grigg 1975; White & Ehmann 1997a, b). The species was also found in ponds or slow moving streams with overhanging grassy banks in the absence of reed beds. The Yellow-spott…	The habitat of the Yellow-spotted Bell Frog comprises ponds, wetlands and slowly moving streams with abundant marginal growth of bulrushes and other vegetation (Heatwole et al. 1995; Tyler 1997). Gillespie et al. (1995) noted that the southern population occurred in both woodland and improved pastoral areas. The lagoons of the New England Tableland and Monaro Plateau may have evolved in a similar…	Not stated. (Assume inverterbrates - therefore N)				No genetic study of the Yellow-spotted Bell Frog has yet been undertaken.	The northern population of the Yellow-spotted Bell Frog is known from a relatively restricted distribution centred around the town of Guyra on the New England Tableland, New South Wales, at altitudes between 1000 and 1500 m (Mahony 1999; White & Ehmann 1997a). The species occupies the headwaters of the western flowing Booroolong Creek and to a lesser extent those of the eastern flowing Anne River…		1848	http://www.environment.gov.au/biodiversity/threatened/publications/recovery/litoria-c-p/pubs/litoria-c-p.pdf http://www.environment.gov.au/cgi-bin/sprat/public/publicspecies.pl?taxon_id=1848
105	Amphibian	Armoured Mistfrog	Litoria lorica	Critically Endangered	Good		There is little information available on the species, (only observed on four occasions) but ecological similarity to L. nannotis would suggest similar movement patterns generally confined to the stream environment (Cunningham 2001, pers. comm.). Litoria nannotis moved almost as frequently as the other species, but remained in streams during the day, did not move large distances along or between s…				The Armoured Mistfrog is a rainforest species endemic to the Wet Tropics Bioregion (Williams & Hero 1998, 2001). A stream dwelling/stream breeding species (Hero & Fickling 1994), it prefers fast flowing streams in upland rainforest between 640 and 1000 m altitude (McDonald 1992), although it may have been present at lower altitudes (Cunningham 2001, pers. comm.). Frogs in sheltered positions typi…			The Armoured Mistfrog is a rainforest species endemic to the Wet Tropics Bioregion (Williams & Hero 1998, 2001). A stream dwelling/stream breeding species (Hero & Fickling 1994), it prefers fast flowing streams in upland rainforest between 640 and 1000 m altitude (McDonald 1992), although it may have been present at lower altitudes (Cunningham 2001, pers. comm.). It has usually been found on gran…		Not stated. (Assume inverterbrates - therefore N)				No information is available on population structure or genetic variation of this species (Cunningham 2001, pers. comm.).	The Armoured Mistfrog was first located in 1976 and later described by Davies & McDonald (1979). It was known from four localities: Alexandra Creek (Timber Reserve 165); Hilda Creek (near Thornton Peak, Cape Tribulation National Park); Roaring Meg Cascades (via Mt Sorrow Timber Reserve 165); and Bluff Creek (Mossman Gorge, Daintree National Park), north-east Queensland (Cunningham 2001, pers. com…		1841	http://www.publish.csiro.au/?paper=WR07014 http://www.environment.gov.au/cgi-bin/sprat/public/publicspecies.pl?taxon_id=1841
106	Amphibian	Wallum Sedge Frog	Litoria olongburensis	Vulnerable	Good		The home range of the Wallum Sedge Frog is yet to be documented. During the day, individuals may seek shelter near the base of vegetation and at night climb to higher positions to forage and call. They are sometimes recorded in exposed positions during the day, particularly wet weather. They remain in shelter near the base of vegetation during dry weather, but appear to move freely across the lan…				The Wallum Sedge Frog is found in ephemeral, semi-permanent and permanent wetlands with emergent reeds, ferns and/or sedges, in undisturbed coastal wallum. Griffith and colleagues (2003) describe wallum as sandmass heathland and shrubland, and various forest, woodland, sedgeland and grassland communities (Bantianoff & Elsol 1989; Coaldrake 1961). While most common in swamps, the Wallum Sedge Frog…	Changes in hydrology may impact negatively on the Wallum Sedge Frog in several ways, for example, a reduction in the hydroperiod for ephemeral swamps (i.e. a reduction in the permanency of water) may limit reproductive success. Conversely, increased permanence of water could lead to the establishment of predatory fish in otherwise fish-free ephemeral swamps. Changes in hydrology could affect wate…		The Wallum Sedge Frog is found in ephemeral, semi-permanent and permanent wetlands with emergent reeds, ferns and/or sedges, in undisturbed coastal wallum. Griffith and colleagues (2003) describe wallum as sandmass heathland and shrubland, and various forest, woodland, sedgeland and grassland communities (Bantianoff & Elsol 1989; Coaldrake 1961). While most common in swamps, the Wallum Sedge Frog…	In general, vegetation types where the species may occur include wet and dry heathlands, sedgelands, woodlands and forests. There is considerable variation in plant species composition and vegetation structure between suitable habitat types for the Wallum Sedge Frog. As such, there is no clear delineation between vegetation types in terms of their suitability for the species (Wallum Sedge Frog Wo…	Wallum Sedge Frog tadpoles forage on biofilm that covers submerged reed and sedge stems (James 1996). Metamorphs are reported to take mosquitoes (Anstis 2002). Adults have been observed eating Damselflies (Suborder: Zygoptera) (Wallum Sedge Frog Workshop 2010).				The Wallum Sedge Frog exhibits genetic structuring on a north-south gradient (James 1996). Northern NSW, North Stradbroke Island, Moreton Island and Cooloola-Fraser populations are genetically differentiated and significantly divergent from each other (James 1996). These populations are important for the maintenance of genetic diversity. Populations occurring on these islands should be considered…	The Wallum Sedge Frog has been recorded in south-east Queensland and north-east NSW, from Lake Wongeel, Fraser Island (24° 53'S 153° 14'E) south to Woolgoolga (30° 08'S 153° 11'E). The Wallum Sedge Frog is also known to occur on several other offshore sand islands, including Bribie, Moreton and North Stradbroke Islands (Hines et al. 1999; Lewis & Goldingay 2005; Liem & Ingram 1977). The species’ …		1821	http://www.environment.gov.au/biodiversity/threatened/publications/pubs/wallum-frogs.pdf http://www.environment.gov.au/cgi-bin/sprat/public/publicspecies.pl?taxon_id=1821
107	Amphibian	Peppered Tree Frog	Litoria piperata	Vulnerable	Good		Peppered Tree Frog adults are active in bushes or on rocks at the edge of creeks. On one occasion an aggregation of 22 animals was found by day in cracks in a dead tree limb next to a stream (Webb 1973). Otherwise apparent lack of info.					Nothing mentioned in threats.		The Peppered Tree Frog occupies rocky streams in open forest and wet sclerophyll forest (Heatwole et al. 1995) at altitudes of 800 to 1120 m (Gillespie & Hines 1999). The general area in which this species has been recorded has been referred to as the 'dry eastern escarpment' (NSW NPWS 1994). Common streamside vegetation at sites where records were made includes Lomandra, Leptospermum and Casuari…						Lack of info.	The Peppered Tree Frog was formerly known from five streams draining the east of the Northern Tablelands, from 800 to 1120 m, from the Gibraltar Ranges to south of Armidale, northern New South Wales (NSW NPWS 2001; Tyler & Davies 1985b). The species was formerly known from the Oxley Wild Rivers National Park (Gara River Nature Reserve), Mitchell State Forest (Hines 2001, pers. comm.) and Mann Riv…		1827	http://www.environment.nsw.gov.au/resources/threatenedspecies/09213amphibians.pdf http://www.environment.gov.au/biodiversity/threatened/publications/recovery/litoria-c-p/pubs/litoria-c-p.pdf http://www.environment.gov.au/cgi-bin/sprat/public/publicspecies.pl?taxon_id=1827	Resource/information poor for this species.
108	Amphibian	Growling Grass Frog	Litoria raniformis	Vulnerable	Good		The Growling Grass Frog is a highly mobile species, capable of moving up to one kilometre in 24 hours (K. Jervis undated, pers. comm. cited in Robertson et al. 2002; S. Wassens undated, per. comm. cited in NSW DEC 2005a). Recent research suggests that, in areas other than the semi-arid/riverine part of the species' range, there are interactions between neighbouring populations (Clemann and Gilles…				The Growling Grass Frog can also inhabit agricultural and higher rainfall pastoral lands so long as permanent and non-permanent water sites are available with dense emergent or fringing vegetation (Ehmann & White 1997; S. Wassens pers. comm. cited in NSW DEC 2005a). The wetland systems that the Growling Grass Frog occupies in NSW consists of a mosaic of permanent and ephemeral waterbodies which f…	Altered flooding regimes The number of potential breeding sites for the Growling Grass Frog along natural drainage systems has been reduced through local changes in land contours as a result of drainage earthworks (NSW DEC 2005a). The number of potential breeding sites along natural drainage systems have been reduced through local changes in land contours as a result of drainage earthworks. In ad…		The Growling Grass Frog can also inhabit agricultural and higher rainfall pastoral lands so long as permanent and non-permanent water sites are available with dense emergent or fringing vegetation (Ehmann & White 1997; S. Wassens pers. comm. cited in NSW DEC 2005a). The wetland systems that the Growling Grass Frog occupies in NSW consists of a mosaic of permanent and ephemeral waterbodies which f…	This species is found mostly amongst emergent vegetation (Robinson 1993), including Typha sp. (bullrush), Phragmites sp. (reeds) and Eleocharis sp. (sedges), in or at the edges of still or slow-flowing water bodies such as lagoons, swamps, lakes, ponds and farm dams (NSW DEC 2005a). The Growling Grass Frog can be found floating in warmer waters in temperatures between 18–25°C. Additionally, this …	Growling Grass Frogs feed mainly on terrestrial invertebrates such as beetles, termites, cockroaches, moths, butterflies and various insect larvae (M. Christy undated, pers. comm. cited in NSW DEC 2005a). They sometimes prey on other frogs, including younger frogs of their own species (Barker and Grigg 1977; Hero et al. 1991). They also feed on vertebrates such as lizards, snakes and small fish (…				Here we describe nine polymorphic microsatellite loci for L. raniformis. Genetic variation was assessed in 59 individuals from Somerton, Victoria in south-eastern Australia. The number of alleles per locus ranged from three to 16. Heterozygpsity of each of the markers ranged from 0.495 to 0.867. Population genetic parameters were estimated using GENEPOP 4.0 (Rousset 2008; Table 1). There were no …	In the past, the Growling Grass Frog was distributed across a large area of south-east Australia, including Tasmania, at altitudes of up to 1300 m (Osborne et al. 1996 in Mahony 1999). The species range has declined with the most pronounced decline evident in New South Wales (Mahony 1999; NSW DEC 2005a). In NSW and the ACT, the range of the species was centred on the Murray and Murrumbidgee River…		1828	http://www.springerlink.com/content/e0m77702j6856161/ http://www.environment.nsw.gov.au/resources/nature/recoveryplanDraftSouthernBellFrog.pdf http://www.environment.gov.au/cgi-bin/sprat/public/publicspecies.pl?taxon_id=1828
109	Amphibian	Spotted Tree Frog	Litoria spenceri	Endangered	Good	The Spotted Tree Frog is restricted predominantly to the western slopes of the Great Dividing Range, from Lake Eildon in the Central Highlands of Victoria to Mount Kosciuszko, New South Wales, at altitudes of 200 to 1100 m (Gillespie & Hollis 1996; Victorian Wildlife atlas unpublished data).	The Spotted Tree Frog is highly sedentary, and does not venture away from the stream. Most adults appear to move less than 80 m over several years (Gillespie 1997). Mark-recapture data for both Bogong Creek and Still Creek indicate very high site fidelity for L. spenceri, with many individuals remaining on the transect after two years. The average net movements of adults and juveniles at Bogong C…				Spotted Tree Frogs inhabit naturally-vegetated, rocky, swift-flowing upland streams in dissected mountainous country, between 200 and 1110 metres above sea level. Frog populations are generally in areas with limited access and disturbance. Distribution along streams is patchy, most individuals being associated with loose rock substrates, rocky banks and rapids (Gillespie 1997b). Adjacent stream-s…	Disturbances to streams, such as gold dredging, forestry, forest roads and recreational pressures are correlated with the general pattern of decline of the Spotted Tree Frog (Gillespie & Hollis 1996). Specifically, activities in water catchments that increase the amount of sediment in streams may have contributed to the decline of the Spotted Tree Frog (Gillespie 2002). Gillespie (2002) found tha…		Spotted Tree Frogs occur in swift-flowing remote mountain streams, with a preference for rapid sections with loose rock and steep banks (Gillespie & Hollis 1996; NSW NPWS 2001). This species has been found sheltering and basking in the adjacent riparian vegetation. The vegetation along Bogong Creek is Montane Riparian Forest, dominated by a shrub layer of Leptospermum grandifolium and L. lanigeru…	Most populations of the Spotted Tree Frog occurred in dissected, mountainous country, generally in areas with limited access and disturbance (Gillespie & Hollis 1996). It is found almost exclusively in association with rock habitats along streams (Gillespie & Hollis 1996). The Spotted Tree Frog is associated with a range of vegetation communities from montane forest at high altitudes to wet and d…	Adult Spotted Tree Frogs appear to be generalist insectivores, feeding on a variety of flying insects (Ehmann et al. 1992). Tadpoles are benthic browsers, and appear to graze on filamentous algae, scraping periphyton from rocks, and eating benthic detritus (Gillespie 2002).				A population genetic study, using allozyme electrophoresis, has been conducted. Individuals from eight populations throughout the range of the Spotted Tree Frog were examined: Taponga River, Goulburn/Black Rivers, Howqua River, Wongungarra River, Snowy Creek, Big River (Mitta Mitta) and Bogong Creek. No fixed allelic differences were detected, but substantial variation in allelic frequencies was …	The extent of occurrence of the Spotted Tree Frog is about 15 000 km² (Gillespie & Hines 1999). The species is now believed to be extinct in four of the 21 streams in which it occurred (the Thompson, King and Buckland Rivers and Buffalo Creek in Victoria), and has declined substantially in distribution and abundance along most others (Gillespie & Hollis 1996). The Spotted Tree Frog has only ever …		25959	http://www.environment.nsw.gov.au/resources/nature/approvedLitoriaSpenceri.pdf http://www.environment.nsw.gov.au/resources/nature/schedules/SpottedTreeFrog.pdf http://www.environment.gov.au/biodiversity/threatened/publications/recovery/spotted-tree-frog/index.html http://www.environment.gov.au/cgi-bin/sprat/public/publicspecies.pl?taxon_id=25959
110	Amphibian	Alpine Tree Frog	Litoria verreauxii alpina	Vulnerable	Good		Lack of lots of info for this species.					Stochastic (chance) events may lead to the extinction of the Alpine Tree Frog at the seven remaining breeding locations in the Kosciuszko National Park. The two man-made ponds are susceptible to pollution by run-off from nearby busy roads. The five natural ponds are subject to drying during drought years. Moreover, all breeding locations are vulnerable to trampling by feral horses and livestock. …	The Alpine Tree Frog occurs mainly in woodland, heath, grassland and herb field at montane, subalpine and alpine altitudes. Breeding populations occur on plains or open valleys where there are stream side pools, fens and bogs (Gillespie et al. 1995) but may also be associated with artificial waterbodies such as small dams and reservoirs (Osborne et al. 1999). During the non-breeding season indivi…		The Alpine Tree Frog occurs mainly in woodland, heath, grassland and herb field at montane, subalpine and alpine altitudes. Breeding populations occur on plains or open valleys where there are stream side pools, fens and bogs (Gillespie et al. 1995) but may also be associated with artificial waterbodies such as small dams and reservoirs (Osborne et al. 1999). During the non-breeding season indivi…	Not stated.				Lack of info.	Museum and field note records indicate that this subspecies was once widespread and abundant throughout much of the high country of south-east Australia. Recent searches have been conducted for the subspecies at 150 locations, including historical locations, throughout the Alpine National Park (Victoria), Kosciuszko National Park (New South Wales), Bimberi Nature Reserve (New South Wales) and Nam…		66669	http://www.natureweb.org.au/images/7/7e/Clemann_alpine_herps_fire_report_2009.pdf http://www.environment.gov.au/cgi-bin/sprat/public/publicspecies.pl?taxon_id=66669	The Alpine Tree Frog is a subspecies of the broadly distributed Litoria verreauxii. The Alpine Tree Frog is distinguished by the presence of dorsal green or olive markings, extensive dorsal warting, and by its greater size than Litoria verreauxii (NSW SC 2002). Adult frogs grow 25 to 40 mm (ARC 2005).
111	Amphibian	White-bellied Frog	Geocrinia alba	Endangered	Good		Geocrinia alba and G. vitellina occur north and west of the Blackwood River between Margaret River and Augusta (Figure 1).They are members of a complex of four closely related species (G. alba, G. lutea, G. rosea and G. vitellina) that all have direct developing eggs, breed in spring and into early summer and have population structures consistent with very low levels of dispersal among even adjac…				The White-bellied Frog occurs in permanently moist sites in relatively dry and seasonal climatic zones. The White-bellied Frog inhabits broad U-shaped drainage depressions with swampy floors within undulating to hilly country on Leeuwin Block granite and narrow V-shaped valleys on laterized Perth Basin sediments (Wardell-Johnson & Roberts 1991).	A dramatic reduction in population size at one location has been associated with a low intensity, fuel reduction burn (Roberts et al. 1999). The observed population decline of 60% less than pre-fire estimates is consistent with average effects reported by Driscoll & Roberts (1997) for the related species G. lutea. Fuel-reduction burning in spring has been associated with a significant decline in …			The White-bellied Frog occurs in permanently moist sites in relatively dry and seasonal climatic zones. The White-bellied Frog inhabits broad U-shaped drainage depressions with swampy floors within undulating to hilly country on Leeuwin Block granite and narrow V-shaped valleys on laterized Perth Basin sediments (Wardell-Johnson & Roberts 1991). The area of suitable habitat of the White-bellied F…	Not stated.				Genetic studies (allozyme electrophoresis) show very limited gene flow between populations indicating extremely low levels of dispersal even among adjacent populations. The genetic differences throughout the range of the species are very large, especially given the small distances between populations (maxima 18 km) (Driscoll 1998). While a precise value for the rate of dispersal cannot be calcula…	The distribution of the White-bellied Frog is extremely restricted and fragmented and is contained within an area north and west of the Blackwood River between Margaret River and Augusta in the extreme south-west of Western Australia (Roberts et al. 1999). The extent of occurrence of the species is approximately 130 km². There has been a probable decline of over 70 % of the range of the White-bel…		26181	http://www.environment.gov.au/biodiversity/threatened/publications/recovery/frogs/pubs/frogs.pdf http://www.sciencedirect.com/science/article/pii/S0006320797000451 http://onlinelibrary.wiley.com/doi/10.1111/j.1442-9993.1997.tb00658.x/pdf http://www.environment.gov.au/cgi-bin/sprat/public/publicspecies.pl?taxon_id=26181
112	Amphibian	Orange-bellied Frog	Geocrinia vitellina	Vulnerable	Good		Genetic structuring of Orange-bellied Frog populations indicates that movement is extremely limited with little or no migration among populations for any life stage or sex, even at very local scales (Driscoll 1997, 1998). The genetic differences throughout the range of the species are very large, especially given the small distances between populations (maxima 4 km) (Driscoll 1998). While a preci…				The Orange-bellied Frog occurs in permanently moist sites in relatively dry and seasonal climatic zones of lateritic uplands and narrow valleys (Wardell-Johnson & Roberts 1993). The species occupies six unconnected and undisturbed areas of riparian vegetation at an elevation of 120 m in broad U-shaped valleys (up to 100 m wide) where there is marked topographic relief (Tyler 1997). The species is…	The breeding biology of the G. rosea complex makes this group particularly vulnerable to changes in hydrology. Threats to water quality that could affect frogs include herbicide, pesticide and fertilizer applications to the adjoining agricultural land, increased salinity levels associated with a higher water table and siltation of creek systems due to soil disturbance. However, potential threats …			The two species occur in close proximity to one another (extent of occurrences separated by 8 km at the nearest point) in riparian habitat in jarrah forest in the Witchcliffe-Karridale area in the far southwest corner of Western Australia (Figure 1, Wardell-Johnson and Roberts 1991). The region receives a mean annual rainfall of between 1100 and 1200 mm, of which over 75 percent falls between May…	Not stated.				In this s tudy I use allozyme electrophoresis to investigate the metapopulation structure and evolutionary processes that operate within the endangered f r o g species Geoc r ini a a lba and G. vitellina. Genetically, G. a l b a and G. vitellina are highly subdivided. A number o f intraspecific genetic groups can be recognised, although even within these groups there are significant differences i…	The Orange-bellied Frog has an area of occupancy of about 20 ha making this species vulnerable to localised disturbance. The Orange-bellied Frog’s extent of occurrence is 6.3 km2. Its area of occupancy is just over 0.2 km2(Wardell-Johnson and Roberts 1991) or approximately three percent of its extent of occurrence. It is known from the lower reaches of six creeklines which drain south into the Bl…		26172	http://www.environment.gov.au/cgi-bin/sprat/public/publicspecies.pl?taxon_id=26172 http://www.environment.gov.au/biodiversity/threatened/publications/recovery/frogs/pubs/frogs.pdf http://www.sciencedirect.com/science/article/pii/S0006320797000451
113	Amphibian	Giant Burrowing Frog	Heleioporus australiacus	Vulnerable	Good	The Giant Burrowing Frog is confined to the eastern slopes of the Great Dividing Range and coastal regions from near Mt Coridudgy and Kings Cross in Wollemi National Park, New South Wales (NSW NPWS 2001b; Penman et al. 2005), to Walhalla in the central highlands of eastern Victoria (Littlejohn & Martin 1967). Giant Burrowing Frogs do not appear to inhabit areas that have been cleared for agricult…	The activity patterns of the species are strongly climate driven, with the animals being most active after 5 mm of rain, on nights with low wind and high humidity (Penman et al. 2006b). Most animals are active within discrete activity areas and migrate to breeding sites irregularly (Lemckert & Brassil 2003; Penman 2005). The Giant Burrowing Frog spends significant periods of time underground duri…				In these locations the frog is associated with small headwater creek lines and along slow flowing to intermittent creeklines. The vegetation is typically woodland, open woodland and heath and may be associated with ‘hanging swamp’ seepage lines and where small pools form from the collected water. They have also been observed occupying artificial ponded structures such as fire dams, gravel ‘borrow…	Penman and colleagues (2004) provide a review of the current known threats to the Giant Burrowing Frog. These include timber harvesting, cattle grazing, fuel reduction burning, introduced terrestrial and aquatic predators, high nutrient flows and pH changes in waterbodies, disturbances such as headwater erosion and habitat loss resulting from urbanisation (particularly in the northern part of the…		The species has been found from near sea level up to 1000 m, from the coast to almost 100 km inland along the escarpment of the Great Dividing Range (Australian Museum n.d.; Gillespie 1990; Rescei 1997). The Giant Burrowing Frog may exist as two distinct subpopulations: a northern population largely confined to the sandstone geology of the Sydney Basin and south to Jervis Bay, and a southern popu…	Across its range, the Giant Burrowing Frog appears to be dependent on areas with native vegetation (Penman et al. 2004) as no Giant Burrowing Frogs have been recorded from cleared lands (Daly 1996; Gillespie 1990). However, it should be noted that no targeted surveys for the species have occurred in such lands. A BIOCLIM analysis suggests that the species is not climatically suited to large river…	The species is considered to be a generalist terrestrial predator (Penman et al. 2004). Studies of the gut contents of voucher specimens have revealed that the frog consumes ground dwelling invertebrates including ants, beetles, spiders, scorpions, centipedes and cockroaches (Littlejohn & Martin 1967; Rose 1974; Webb 1983; Webb 1987). Occasionally the diet has included aerial invertebrates such a…				The taxonomic status of the Giant Burrowing Frog is currently under investigation (NSW NPWS 2001b). Two separate populations may exist, with a gap of about 100 km between records of the species. It has been suggested that there are morphological differences between the two populations. While recent genetic work suggests that there are significant genetic differences between the two populations, i…	The species has been found from near sea level up to 1000 m, from the coast to almost 100 km inland along the escarpment of the Great Dividing Range (Australian Museum n.d.; Gillespie 1990; Rescei 1997). There is a notable disjunction in records between Jervis Bay and the Eden District, which might be due to either the rarity of the species or the limited survey effort in the region. However, rec…		1973	http://www.int-res.com/articles/esr2008/5/n005p045.pdf http://onlinelibrary.wiley.com/doi/10.1111/j.1365-2699.2005.01205.x/pdf http://www.environment.nsw.gov.au/resources/nature/tsprofileGiantBurrowingFrog.pdf http://www.environment.gov.au/cgi-bin/sprat/public/publicspecies.pl?taxon_id=1973
114	Amphibian	Stuttering Frog	Mixophyes balbus	Vulnerable	Good		On several occasions during rainfall events individuals have been found on roads (Mahony 1993; Lemckert & Morse 1999) at least 100 m away from the nearest waterbody suggesting that individuals move widely through the forest when moist conditions prevail (Lemckert & Morse 1999).				The Stuttering Frog is typically found in association with permanent streams through temperate and sub-tropical rainforest and wet sclerophyll forest, rarely in dry open tableland riparian vegetation (Mahony et al. 1997), and also in moist gullies in dry forest (Gillespie & Hines 1999). The ecological requirements of adults and larvae are poorly known. In north-east New South Wales, statistical m…	The precise causes of the decline of the Stuttering Frog are unknown, but it is likely to be the result of several factors including habitat destruction and disturbance, altered hydrological regimes, disease and pollution (Gillespie & Hines 1999; Hines et al. 1999). Steffen et al. (2009) identifies frogs as the terrestrial vertebrates possibly most at risk from climate change in Australia. Frogs …		he Stuttering Frog is restricted to the eastern slopes of the Great Divide, from the Cann River catchment in far East Gippsland, Victoria, to tributaries of the Timbarra River near Drake, New South Wales. The species occurs over an altitudinal range of 20 to over 1400 m, generally lower in the south and higher in the north. The Stuttering Frog was formerly more frequently encountered in the north…	In north-east New South Wales, statistical modeling was used to investigate the relationship of the Stuttering Frog with 24 environmental predictors (NSW NPWS 1994 in Gillespie & Hines 1999). The species showed a preference for the interiors of large forest tracts in areas with relatively cool mean annual temperatures. These sites are typically free from any disturbance with a thick canopy and re…	Lack of info.				Research is currently being undertaken to establish whether M. balbus may actually be two species—molecular genetic analysis based on mitochondrial DNA provides strong evidence that Mixophyes balbus comprises two separate species. One mitochondrial clade occurs from the upper Hunter River to northern NSW and the other ranging from Barrington Tops and Gloucester to the Illawarra. The two clades ap…	The species has only been found in Victoria on three occasions (Tennyson Creek, Cann River and Jones Creek) and is now thought to be extinct in that state (Gillespie & Hines 1999). The species has declined and disappeared from a number of locations in New South Wales where it was common (Anstis 1997; Anstis & Littlejohn 1996; Mahony 1993). Surveys in south-east New South Wales since 1990 have loc…		1942	http://www.environment.gov.au/biodiversity/threatened/publications/recovery/pubs/stuttering-frog.pdf http://www.environment.gov.au/cgi-bin/sprat/public/publicspecies.pl?taxon_id=1942
115	Amphibian	Baw Baw Frog	Philoria frosti	Endangered	Good		A radio-tracking study conducted over six months (November 1995 to April 1996) showed that movement by adult Baw Baw Frogs is variable yet restricted to particular weather patterns. During the breeding season, some males remain at calling sites for most of the season, whilst others move away after several weeks (Hollis 1997). Malone (1985a,b) found that in the 1983 and 1984 surveys, when the Baw …				The duration of the breeding season appears closely linked with temperature and rainfall. Longer seasons were positively correlated with greater total rainfall and negatively correlated with increasing average temperature (Hollis 2004). Commencement of the breeding season appears to coincide with the arrival of warmer spring temperatures, although completion occurs with daily ambient and substrat…	Bushfires on the Baw Baw Plateau are uncommon due to its wet climate (DCE 1991), but may pose a threat to the Baw Baw Frog in particular circumstances. Current fire policy excludes burning on the plateau (sub-alpine) section of the Baw Baw National Park (DCE 1992). Historical records, although incomplete, indicate that the Baw Baw Plateau, or parts of it, have been burnt on a number of occasions …	The lack of information available on the population dynamics and demography of the Baw Baw Frog makes it is very difficult to interpret the observed decline in the adult male population (Hollis 1997). This decline however coincides with a recent global phenomenon of declining amphibians (Barinaga 1990; Blaustein & Wake 1990; Tyler 1991), and perhaps of more concern, with the reported decline of s…	The Baw Baw Frog is a habitat specialist. During the breeding season (September to December), calling males, gravid females and egg masses have been recorded along seepage lines within or at the periphery of sub-alpine wet heathland and in gullies within montane vegetation communities (Hollis 1995; Malone 1985a). Overall, surveys from 1993 to 1996 indicate that breeding localities are restricted …	Habitat utilised by the Baw Baw Frog includes distinct vegetation types occurring at sub-alpine (>1,300 m) and montane (950–1,300 m) elevations. In these areas, the species utilises aquatic habitats during the breeding season (September–December) and both aquatic and terrestrial habitats during the non-breeding season (December–May) (Hollis 2004). Habitats used during the winter period remain unk…	Examination of the stomach contents of 30 museum species shows that the Baw Baw Frog consumes a variety of invertebrates (eight orders of aquatic and terrestrial species) including aquatic larvae and an unusually high percentage of annelids (Hollis 2001 pers. comm.).				We isolated 15 polymorphic microsatellite loci for the Baw Baw frog, Philoria frosti, from a genomic library enriched for (AAC)n and (AAAG)n repetitive elements. The number of alleles ranges from two to 14 per locus with the observed heterozygosity ranging from 0.04 to 0.96 (mainly around 0.7) (Donellan 2008).	The Baw Baw Frog is restricted entirely to the Baw Baw Plateau, located approximately 120 km east of Melbourne, Victoria. (Hollis 1995; Malone 1985a). Despite searches in close proximity to the plateau, and in similar environments (Mount Useful and Mount Torongo), the species has not been found elsewhere (Malone 1985a). Encompassing an area of approximately 80 km², the Baw Baw Plateau between app…		1934	http://en.scientificcommons.org/33104276 http://onlinelibrary.wiley.com/doi/10.1111/j.1471-8286.2007.02006.x/full http://www.environment.gov.au/biodiversity/threatened/publications/recovery/pubs/philoria-frosti-recovery-plan.pdf http://www.environment.gov.au/cgi-bin/sprat/public/publicspecies.pl?taxon_id=1934
116	Amphibian	Southern Corroboree Frog	Pseudophryne corroboree	Endangered	Good		After breeding, adults can disperse up to 300 metres from the breeding site into the surrounding woodland (recovery plan). The daily and seasonal patterns of movement of the Southern Corroboree are largely unknown. It is known that the species moves between its distinct breeding and non-breeding habitats. Some information is available on the seasonal movements of the closely related species P. pe…					The Southern Corroboree Frog is one of a number of Australian alpine amphibian species, including Litoria verreauxii alpina, Pseudophryne pengilleyi and Philoria frosti, which have experienced pronounced population declines for unknown reasons. There is no single aspect of the field biology of these species which stands out as a feature in common that may help explain the declines (Osborne et al.…	The Southern Corroboree Frog is restricted to sub-alpine areas within Koscuiszko National Park in southern New South Wales from Smiggin Holes in the south, northwards to the Maragle Range about 5 km west of Cabramurra. (NSW NPWS 2001). This constitutes a linear range of 51 km (Osborne 1989). The broadest part of the range (24 km) occurs near Mt. Jagungal. The species occupies a relatively narrow …	The Southern Corroboree Frogs is a habitat specialist, restricted to montane and sub-alpine habitats between 1300 m and 1760 m above sea level. The species utilizes two distinct habitat types: a breeding season habitat associated with pools and seepages in sphagnum bogs, wet tussock grasslands and wet heath usually occurring on granitic and volcanic substrates; and a terrestrial non-breeding habi…	Occurs at high altitudes (1300–1760m) in subalpine and montane areas that are subject to a winter covering of snow. The species uses two distinct habitats: a breeding site occupied for a few weeks in midsummer by adults and for a longer period by tadpoles and juveniles; and an adjacent non-breeding habitat used by subadults and adults. Nests are hollowed out among the roots of sphagnum clumps nea…	The diet of juveniles and adults consists largely of small ants and, to a lesser extent, other invertebrates. Food intake is greatly reduced during winter, with many individuals apparently not feeding (Osborne 1990).				A low degree of genetic diversity among populations of Southern Corroboree Frogs suggests a recent genetic bottleneck event (Osborne & Norman 1991).Reproductive compatibility and population genetic structure were examined in the corroboree frog, Pseudophryne corroboree, a species restricted to montane and subalpine environments in south-eastern Australia. The species comprises three geographic po…	Prior to a detailed survey undertaken in 1986 to 1987 (Osborne 1989) there were museum records of the Southern Corroboree Frog from only seven locations, all in the Snowy Mountains (Guthega, Smiggin Holes, Happy Jacks Plain, Round Mt., Alpine Hut, Pretty Plain and Tooma Swamp) (Osborne et al. 1999). During the period 1986 to 1987, Osborne (1989) surveyed 257 potential breeding sites in the Snowy …		1915	http://onlinelibrary.wiley.com/doi/10.1111/j.1365-294X.2008.03841.x/full http://www.publish.csiro.au/paper/ZO9910285.htm http://www.environment.gov.au/cgi-bin/sprat/public/publicspecies.pl?taxon_id=1915 http://www.environment.nsw.gov.au/resources/threatenedspecies/09213amphibians.pdf	North and South Coroboree frogs both originally considered one species - split in the 1990's. Disagreements between levels of genetic diversity observed in Osbournes study, in comparison to the new study from the 2000's.
117	Amphibian	Northern Corroboree Frog	Pseudophryne pengilleyi	Vulnerable	Good		A two year program of pitfall trapping was conducted at Ginini Flats in the Australian Capital Territory. Ginini Flats is a large Sphagnum bog surrounded by dry Bossiaea foliosa heath and subalpine woodland. The results of the study indicated that at the end of the breeding season adult male and female Corroboree Frogs move away from the bog, upslope into surrounding heath and woodland. The dispe…					The Northern Coroboree Frog is one of a number of Australian alpine amphibian species, including Litoria verreauxii alpina, Pseudophryne corroboree and Philoria frosti, which have experienced pronounced population declines for unknown reasons. There is no single aspect of the field biology of these species which stands out as a feature in common that may help explain the declines (Osborne et al. …	Northern Coroboree adult males move into the breeding areas in early summer and call during January and February from small chambers in vegetation at the edges of breeding pools (Osborne 1990b; Hunter 2002, pers. comm.). Females only enter the bogs briefly to lay their eggs in terrestrial nests, then leave the breeding site (Osborne 1990b). Eggs are laid in small clutches of 16 to 38 eggs (Pengil…		The Northern Coroboree Frog is restricted to montane and subalpine woodlands, heathland and grassland above 850 m above sea level (Osborne 1991). The species prefers to breed in Sphagnum bogs and wet heath in subalpine areas and dense patches of herbs in openings or seepages amongst fallen tussocks at lower elevation (Osborne 2001, pers. comm.; Pengilley 1966). Non-breeding habitat is forest, sub…	Assume it is very similar to Southern Coroborree - seeing as the two were only divided within 20years.				Reproductive compatibility and population genetic structure were examined in the corroboree frog, Pseudophryne corroboree, a species restricted to montane and subalpine environments in south-eastern Australia. The species comprises three geographic populations, represented by two morphological forms. Hybridisation experiments showed that the allopatric populations a r e interfertile, although cro…	The Northern Coroboree Frog occurs in two populations, one in the Fiery Range, New South Wales, the other in the Brindabella Ranges in the Australian Capital Territory (Osborne 1989). The Fiery Range population occurs from Yarrangobilly to Buccleuch State Forest at 850 to 1520 m above sea level (Osborne 1989; Pietsch 2002, pers. comm.). The Brindabella Range population occupies the area from Cali…		66670	http://onlinelibrary.wiley.com/doi/10.1111/j.1365-294X.2008.03841.x/full http://www.publish.csiro.au/paper/ZO9910285.htm http://www.environment.gov.au/cgi-bin/sprat/public/publicspecies.pl?taxon_id=66670	North and South Coroboree frogs both originally considered one species - split in the 1990's. Disagreements between levels of genetic diversity observed in Osbournes study, in comparison to the new study from the 2000's.
118	Amphibian	Sunset Frog	Spicospina flammocaerulea	Endangered	Good	Habitat is unlikely to be available to allow further shifts in the distribution of S. ﬂammocaerulea under predicted climate change (Hughes 2003), as S. ﬂammocaerulea, like other high-rainfall endemics, appears to be land-locked by the adjacent agricultural matrix (Wardell-Johnson et al. 1995).	We show here the preservation of catchment processes will not necessarily ensure the preservation of genetic diversity in high rainfall endemics and, despite the lack of restricted gene ﬂow associated with riverine barriers, females generally do not disperse distances greater than 10 km, mirroring results seen in other species in the high-rainfall zone (Driscoll 1998a, 1998b). These results are b…				Spicospina is a conventional aquatic breeder. Amplexus is inguinal as in other myobatrachids with eggs deposited singly in shallow still and slowly flowing water. Distribution modelling of S. ﬂammocaerulea suggested that the species is highly susceptible to changes in rainfall, which is likely to have caused shifts in the species’ distribution both south and west towards the coast over the last 3…	An extremely small geographic range makes the Sunset Frog particularly susceptible to local catastrophes. An apparent decline in frog numbers at one locality (Mountain Road, Mt Franklin National Park) following wildfires in 1994 suggests a possible risk from fire. Frequency of fire varies between localities but the majority of sites have experienced wildfires in the last 50 years. This suggests s…		The Sunset Frog is a habitat specialist. The region from which this species has been recorded is thought to have undergone a change from a subtropical wet to a seasonally arid climate about five to six million years ago and the peat swamps where the species occurs are considered to be relicts of an earlier environment. The persistence of the species in well separated swamps is no doubt attributab…		Lack of info.				Spicospina ﬂammocaerulea breeds from late spring to early summer (Roberts et al., 1999) when swamps are drying and consequently there is little chance of downstream dispersal of tadpoles. Nothing is known about nonlarval migration in this species. The limited information available on the life history of S. ﬂammocaerulea suggests that population sizes are small, distributions are fragmented, and t…	he Sunset Frog was discovered in 1994. When first described in 1997, the species was only known from three well separated peat swamps in the south-west of Western Australia (Roberts et al. 1997). However, survey work undertaken from 1997 to 2000 raised the number of known populations to 27, all occurring near the Western Australian south coast, east and north-east of Walpole (Burbidge & Roberts 2…		64782	http://www.publish.csiro.au/?paper=ZO11005 http://www.jstor.org/stable/10.2307/1447757 http://www.bioone.org/doi/abs/10.1670/0022-1511(2003)037%5B0285:IVITAC%5D2.0.CO%3B2 http://www.dec.wa.gov.au/pdf/plants_animals/threatened_species/frps/sunsetfrog_wmp35.pdf http://www.environment.gov.au/cgi-bin/sprat/public/publicspecies.pl?taxon_id=64782
119	Amphibian	Eungella Day Frog	Taudactylus eungellensis	Endangered	Good		The Eungella Day Frog is active during day and night (Liem & Hosmer 1973; Retallick et al. 1997). The species is a true stream-dwelling frog, and spends its entire life at the stream. Males, females and juveniles are caught consistently in the stream in nearly equal numbers. A significant proportion of each population was recaptured with each visit, and there was very little movement up or downst…					The cause(s) of the decline in the Eungella Day Frog populations remains unknown. McDonald (1990) found no obvious evidence that seasonal rarity, over-collecting, drought, floods, habitat destruction, heavy parasite loads or stress due to handling and data collection were responsible for the population declines.		The Eungella Day Frog is a stream dwelling/stream breeding species. The frogs bask on exposed rocks, and when disturbed escape into the water, remaining submerged on the bottom for some time (Couper 1992; Liem & Hosmer 1973). The distribution of T. eungellensis is within Eungella National park, Cathu State Forest and Eungella State Forest (McDonald 1990). T. eungellensis inhabits exposed rocky se…	The Eungella Day Frog occurs along small creeks in rainforest as well as wet sclerophyll forest (Liem & Hosmer 1973). The immediate streamside habitat is dense rainforest with ferns, vines, palms and epiphytes in the understorey (Retallick et al. 1997). The species inhabits exposed steep, rocky sections of stream within splash zones of waterfalls and cascades (McNellie & Hero 1994; Retallick et a…	Experiments on the tadpoles of the species suggest that the majority of their diet is made up of detritus. The tadpoles of the Eungella Day Frog are unusual in that they do not possess labial tooth rows and this implies that they feed on soft foods growing on the substrates (like algae), rather than shredding and ingesting the substrate itself (Retallick et al. 1997). The diet of the adult Eungel…				The Eungella Day Frog is active during day and night (Liem & Hosmer 1973; Retallick et al. 1997). The species is a true stream-dwelling frog, and spends its entire life at the stream. Males, females and juveniles are caught consistently in the stream in nearly equal numbers. A significant proportion of each population was recaptured with each visit, and there was very little movement up or downst…	The Eungella Day Frog is restricted to the ranges west of Mackay, mid-eastern Queensland, from Clarke Range in the north to Finch Hatton Gorge and Credition in the south at altitudes between 200 and 1000 m (Covacevich & McDonald 1993; Ingram 1980). The extent of occurrence for the Eungella Day Frog is less than 500 km² (McDonald 1990). The Eungella Day Frog was considered common across its range …		1887	http://www.iucnredlist.org/apps/redlist/details/21531/0/biblio http://www.environment.gov.au/biodiversity/threatened/publications/recovery/eungella-frog/index.html http://www.environment.gov.au/cgi-bin/sprat/public/publicspecies.pl?taxon_id=1887
120	Amphibian	Tinkling Frog	Taudactylus rheophilus	Endangered	Good		Lack of info. Yet can probably score the same as Eungella Day Frog - closely related and use similar areas.					The cause(s) of the decline of the Tinkling Frog population remains unknown. Richards et al. (1993) found no obvious evidence that drought, floods, habitat destruction or pollution by pesticides, inorganic ions or heavy metals were responsible for the population declines. There has been repeated speculation that UV-B light has caused declines, but there is no evidence to support this and it is no…		The Tinkling Frog is a montane specialist, endemic to the Wet Tropics Bioregion (Williams & Hero 1998, 2001) occuring along rocky streams in upland rainforest (Liem & Hosmer 1973). It is usually found under rocks and logs beside fast-flowing streams and prefers seepage and trickle areas near streams (McDonald 1992). Individuals recorded in 1996 were found hidden from view in small gaps beneath or…						Lack of info.	The Tinkling Frog was restricted to four mountaintops from Thornton Peak to Mt Bellenden Ker, northern Queensland, at altitudes of 940 to 1400 m (Hero et al. 1998; McDonald 1992). The Tinkling Frog has undergone a sudden range contraction and had apparently disappeared by October 1991 (Richards et al. 1993). After a period of apparent absence, five individuals were heard calling in a small, high …		1890	http://www.environment.gov.au/biodiversity/threatened/publications/recovery/rainforest-frogs/index.html http://www.environment.gov.au/cgi-bin/sprat/public/publicspecies.pl?taxon_id=1890
121	Plant	Caley's Grevillea	Grevillea caleyi	Endangered	Good		Primary seed dispersal occurs at dehiscence of the fruit and is highly passive. The seed (Plate 7) is wingless, heavy and lacks an elaiosome and upon dehiscence from the follicle, falls almost directly to the ground below the parent plant. There is no evidence to suggest any form of secondary seed dispersal exists, although seeds could potentially be moved small distances in heavy rainfall events…					Grevillea caleyi is killed by fire and relies entirely on seed that is stored in the soil (soil seedbank) for regeneration. Generally seedlings do not flower and produce seeds before 2-5 years of age. Threatened by disturbances in fire regime. Seedlings are common after a disturbance such as fire, or in open disturbed places. The seed dormancy mechanism is not fully understood and it is unclear h…	N/A	Occurs on laterite soils in open forests or low open forests. The species occurs among open forests which have an understorey of shrubs and is normally found on ridgetops, growing on lateritic soils Today over 85% of this habitat has been cleared for urban growth and G. caleyi now only occupies approximately 7 hectares of habitat made up of 26 sites. These sites are small, fragmented, highly dist…	The structure of the community is predominantly open-forest to low open-forest or rarely open woodland, with a tree canopy including Eucalyptus sieberi, E. gummifera, E. haemastoma, E. capitellata, E. oblonga, Angophora costata, Banksia serrata.	N/A	Casual observations indicate that honeyeaters, such as New Holland, White Cheeked and White Eared, as well as Little Wattlebirds, Silvereyes and Eastern Spinebills, are the most likely common pollinators of G. caleyi. The effectiveness of these bird species in the pollination of G. caleyi is difficult to determine, as the level of viable seed produced per inflorescence is low (as noted above.). E…	Seed dispersal is minimal, as upon maturity the fruits dehisce, dropping the seed to the ground beneath the parent plant. The plants grow in clumps (Plate 1), reflecting the low level of seed dispersal.	Seed predation is high and occurs at the fruit stage by the weevil Cydmaea dorsalis and on the ground after seeds are released from fruits by bush rats and swamp wallabies. As a result very little of the original developing seed will successfully add to the seedbank in the soil. It is estimated to take some 8-12 years for the seedbank to reach a sufficient level to possibly replace the population…	Currently, G. caleyi consists of a number of isolated population fragments, whereas, prior to urbanisation, the habitat and distribution of the species may have been more continuous. Little is known about the breeding system in G. caleyi, the associated genetic variation between population fragments and hence, the importance in terms of gene flow of the remaining sites. Recent work has suggested …	That several populations or patches had very low abundances of adult plants demonstrates that populations of G. caleyi are able to maintain their genetic composition and allele frequencies for at least a generation following a severe bottleneck among the adults. A major reason for this is likely to be the capacity of the seed bank to increase the effective population size to levels well above adu…		9683	http://www.environment.gov.au/biodiversity/threatened/publications/recovery/g-caleyi/pubs/g-caleyi.pdf http://aff.org.au/Llorens_Gcaleyi_final.pdf
122	Plant	Ironstone Mulla Mulla	Ptilotus beckerianus	Vulnerable	LOW DATA		Seed structure indicates that seeds are wind dispersed and this is readily seen on Eyre Peninsula (K Pobke [DEH] & S Deslandes 2006, pers. observation). The flowers gradually age, the seed coating hardens and the long hairy plumes on the flower (perianth) disperse on the wind.				Ironstone Mulla Mulla inhabits the 450-500 mm rainfall zone. The mean annual rainfall is 509.4 mm at Wanilla and 485.3 mm at Koppio. The mean annual maximum and minimum temperatures at the Tod Reservoir weather station are 20.9 °C and 9.6 °C respectively (BOM 2007). Flowering is assumed to be linked toavailable soil moisture, with less rainfall resulting in fewer plants flowering (S Deslandes 199…	Known to proliferate after fire until mid to upperstorey species outcompete. Appear to thrive on disturbance & set seed quickly. Avoid interfire intervals <10 years or >40 years. Weeds and inappropriate disturbance regimes are the most significant threats to P. beckerianus populations at most assessed sites (Table 4). Anecdotal evidence suggests that the establishment of P. beckerianus may be pro…	N/A	Occurs on KI and the Eyre Peninsula, on gently sloping terrain associated with low ridges. The majority of known populations appear to be in areas disturbed within the last 10 years or in naturally open habitat, for example this species has been observed growing in roadside gravel. Soils comprise ironstone gravels. Soils range from grey sands to ironstone (laterite) at western end of site. Soils …	Allocasuarina verticillata Low woodland. Associated species include Hakea cycloptera, Adenanthos terminalis, Babingtonia behrii and Melaleuca uncinata. Allocasuarina verticillata. Shrubs include Hakea cycloptera, Babingtonia behrii, Santalum acuminatum, Adenanthos terminalis, Melaleuca uncinata, Xanthorrhoea semiplana and Scaevola linearis. Groundlayer species include Neurachne alopecuroidea, Ope…	N/A	Pollination, germination, seed viability and survival, and plant longevity are relatively unknown. Seed abortion levels and triggers require further study. Above the ground, small plants often look like new seedlings; however, below the ground the rosettes suspected of being separate are connected by underground rhizomes and shared root structures (Ecological Associates 2007). Therefore, in monit…	Flowering occurs between August and January. The scientific name Ptilotus means feathered or winged and refers to the hairy flowers (Greek origin). Generally Ptilotus flowers are bisexual, with 20-40 spiky-looking flowers per stem. The flowers are initially hemispherical, becoming ovoid or cylindrically elongated to 9.5 cm (Jessop & Toelken 1986). Seed structure indicates that seeds are wind disp…			Ironstone Mulla Mulla is ENDEMIC-to South Australia. It is found on southern Eyre Peninsula and on Kangaroo Island. On Kangaroo Island it occurs in the central and southern areas mainly along roadsides. Area of occupancy estimated to be less than 500 km2 on Eyre Peninsula. Continuing decline inferred in area, extent and quality of habitat on Eyre Peninsula. Extreme fluctuations in the number of m…		3787	http://www.environment.sa.gov.au/naturelinks/pdfs/draft_recovery_plan_for23.pdf http://www.google.com.au/url?sa=t&rct=j&q=ironstone%20mulla%20mulla&source=web&cd=2&ved=0CFMQFjAB&url=http%3A%2F%2Fwww.environment.sa.gov.au%2Ffiles%2Feb46adab-1945-4ff4-bd73-9e370116bb6b%2FPtilotis_beckerianus.pdf&ei=_nj2T5iuF-isiAeJzezYBg&usg=AFQjCNG4sjpxy5zI8ATljs0ju9MZKjVViA http://www.environment.sa.gov.au/nature…
123	Plant	Xerothamnella parvifolia	Xerothamnella parvifolia	Vulnerable	Good		Could find no measure of dispersal ability				Flowering time may be opportunistic and dependent on rainfall. The apparent age of most of the individuals in a community, as shown by the extreme woodiness at the base and the occurrence of new shoots only in the apical portions of the plant (often in response to rain), and the apparent lack of recruitment, except possibly by suckering, indicates that this species is in danger of further decline…	Xerothamnella parvifolia flowers are recorded in January, February, April, July, September and October. Fruiting has been observed in April and October (Barker 1986; Queensland Herbarium 2009). The species is considered likely to re-sprout after disturbance (Environment Australia & Qld Environmental Protection Agency n.d.), and South Australia populations were observed to have signs of previous e…	N/A	Xerothamnella parvifolia occurs on stony ridges and lower slopes of rocky escarpments, often in association with Gidgee (Acacia cambegei). The soil type is variable (Queensland Herbarium 2009). In SA, X. parvifolia has been recorded growing on unstable rocky slopes of breakaway country in sandy loams, sandy clay loams, fine sandy clays or sandy clays with a pH of 8.0 to 8.5, and surface with calc…	In Queensland, the species is reported growing in Gidgee low open woodland with Blunt-leaved Cassia (Senna artemisioides subsp. oligophylla) and Senna artemisioides subsp. coriacea in reddish clays with a gravelly surface (Barker 1986) and also on lower slopes of dissected low tablelands in reddish clay soil with stony surface debris (Queensland Herbarium 2009). In NSW, Harden (1992) reported X. …	N/A	The fruit is a 7–9 mm long capsule which splits in two to reveal one or two seeds on seed-bearing hooks in each of the halves (Barker, 1986). The isolation of the South Australian and NSW populations and their apparent decline (ANRA, 2007) is also of concern. The apparent age of most of the individuals in a community, as shown by the extreme woodiness at the base and the occurrence of new shoots …	The fruit is a capsule 7–8.5 mm long, without hairs (Barker 1986). The fruit is a 7–9 mm long capsule which splits in two to reveal one or two seeds on seed-bearing hooks in each of the halves (Barker, 1986). and the apparent lack of recruitment, except possibly by suckering, indicates that this species is in danger of further decline with increasing aridity events (RM Barker, pers.comm., 2008).			Xerothamnella parvifolia is endemic to Australia, occurring in the Flinders Ranges of SA, central-west and south-west Queensland, and far north-west NSW (Barker 1986; Queensland Herbarium 2009). There are nine localities for the species: one in SA (AVH 2009; Davies 1995a), seven in Queensland (Queensland Herbarium 2009) and one in NSW (AVH 2009). Xerothamnella parvifolia is known from an area of …		3141	http://www.environment.gov.au/biodiversity/threatened/species/pubs/3141-conservation-advice.pdf http://www.environment.gov.au/cgi-bin/sprat/public/publicspecies.pl?taxon_id=3141	Very little information availiable outside SPRAT
124	Plant	Grampians Pincushion-lily	Borya mirabilis	Endangered	Good		Reproduction is thought to be solely vegetative, presumably by adventitious roots that occur on stems, or by separation of sections of the colony. On more vertical sections of rock, B. mirabilis colonies appear to be part of lithoseral stages, where bare rock is colonised by algae and crustose lichens, followed by bryophytes, herbs and geophytes that facilitate soil accumulation and subsequent co…				The species is a xeromorphic and desiccation-tolerant plant (Gaff & Churchill 1976), and is typically in a desiccated state over the warmer, drier months, from November to February. Leaves change colour from green to orange and then yellow as the plants become desiccated. Leaves generally begin to rehydrate in autumn, with the onset of seasonal rains. Plants with this lifestyle are often termed '…	Major threats include disturbance to habitat and plants from erosion and animal activity, Phytophthora cinnamomi infection, small population size, lack of genetic variability and apparent lack of fertility. In particular, post-fire management of the population has become critical since the site was burnt in a wildfire in 2006. Disturbance to plants and their habitat is a major threat to B. mirabi…	N/A	The Grampians Pincushion-lily (Borya mirabilis) is a small tufted plant of the family Liliaceae endemic to western Victoria, in the Grampians National Park, where it grows in low open shrubland on sandstone outcrops. The site where B. mirabilis grows in the Wonderland Range consists of low open shrubland on a ferruginous sandstone outcrop consisting of a series of rocky terraces (Cropper 1993). S…	Dominant plant species at the site include Grevillea aquifolium, Kunzea parvifolia, Calytrix tetragona, Melaleuca decussata and Dodonaea viscosa subsp. spatulata. Associated species include Lepidosperma viscosa, Gonocarpos mezianus, Phyllanthus hirtellus, Leptospermum scoparium andAustrodanthonia setacea. Callitris rhomboidea and Eucalyptus alaticaulis are occasional emergents. A number of annual…	N/A	Borya mirabilis is likely to be fly-pollinated, as are other species of Borya (Keighery 1984). However, the population appears to consist of only one or two genotypes (Coates et al. 2002). Reproduction is thought to be solely vegetative, presumably by adventitious roots that occur on stems, or by separation of sections of the colony. On more vertical sections of rock, B. mirabilis colonies appear…	Reproduction is thought to be solely vegetative, presumably by adventitious roots that occur on stems, or by separation of sections of the colony. On more vertical sections of rock, B. mirabilis colonies appear to be part of lithoseral stages, where bare rock is colonised by algae and crustose lichens, followed by bryophytes, herbs and geophytes that facilitate soil accumulation and subsequent co…	Borya mirabilis has an association with vesicular arbuscular mycorrhiza (fungal symbionts found on the root systems of many plants that are beneficial to plant growth), which occurs as coils in small nodules on the lateral roots. B. mirabilis has been established as mycorrhizal. The predominant mycorrhizal association is a nodular arbuscular mycorrhiza, present in the form of coils in root nodule…	The species also fails to produce viable seed. An earlier allozyme study revealed one polymorphic enzyme from 15 tested and only two genotypes present within the population (Y. Fripp and S.Cropper, La Trobe University, unpubl. data). Six colonies which occured close together were identified as genetically identical. The remaining colony found about 50m away was identified as a different genotype.…	Only two populations are known: a single remnant population of 70 ramets, and a new translocated population of 7 plants. Major threats include disturbance to habitat and plants from erosion and animal activity, Phytophthora cinnamomi infection, small population size, lack of genetic variability and apparent lack of fertility. Borya mirabilis is confined to the Grampians in western Victoria, in th…		16564	http://researchbank.rmit.edu.au/view/rmit:6790 http://www.publish.csiro.au/?paper=SB01030 http://www.environment.gov.au/biodiversity/threatened/publications/recovery/pubs/borya-mirabilis.pdf
125	Plant	Jame's Paperlilly	Laxmannia jamesii	Vulnerable	DATA DEFICIENT		There are two types of inflorescences (flower clusters). Inflorescences in clusters of four to eight flowers, which are white in colour, are held on thin stalks, which are 1.2–3 cm long, on the ends of branchlets. Inflorescences of three to four flowers are also produced from the leaf axils, where they are stalkless. The inflorescences are surrounded by five brown outer bracts, 3–4 mm long, and a…					The main potential threats to the species include grazing, livestock trampling, roadwork and firebreak maintenance, invasive weeds, land clearing, recreational activities and inappropriate fire regimes. This species germinates from seed following fire and too frequent fire may deplete the soil seed bank and lead to localised extinction. Limited substrate disturbance is not detrimental, but too fr…	N/A	James’ Paperlily grows in seasonally damp, grey sandy soils in low closed heath over sedge, to seasonally moist grey sandy laterite in Jarrah (Eucalyptus marginata) woodland, where soil saturation occurs in cooler months through to early summer and allows maturation of seed. Its favoured habitat is very common across the south coast of Western Australia (Brown et al., 1998; DEC, 2008; Robinson & …	James’ Paperlily grows in seasonally damp, grey sandy soils in low closed heath over sedge, to seasonally moist grey sandy laterite in Jarrah (Eucalyptus marginata) woodland, where soil saturation occurs in cooler months through to early summer and allows maturation of seed.	N/A		There are two types of inflorescences (flower clusters). Inflorescences in clusters of four to eight flowers, which are white in colour, are held on thin stalks, which are 1.2–3 cm long, on the ends of branchlets. Inflorescences of three to four flowers are also produced from the leaf axils, where they are stalkless. The inflorescences are surrounded by five brown outer bracts, 3–4 mm long, and a…			James’ Paperlily is endemic to Western Australia and is known from 38 populations, with a wide distribution between the towns of Cowaramup and Kalgan. There are at least 3000 plants, with the largest population having 1000 mature plants and occurring on conservation estate. The majority of the populations are considered stable and healthy. The extent of occurrence of James’ Paperlily is estimated…		21699	http://www.environment.gov.au/biodiversity/threatened/species/pubs/21699-conservation-advice.pdf	DATA DEFCIENT
126	Plant	Fine Leaved Apium	Apium prostratum phillipii	Vulnerable	DATA DEFCIENT (not just subspecies level, but also species)		The Fine-leaved Apium has finely divided leaves that are 40 cm long. It flowers between December and February and the small white					The main identified threat to Fine-leaved Apium is competition and habitat degradation by introduced weeds. It is severely threatened by weed invasion in two of the three localities where it is found (Brown et al., 1998). Under natural conditions the subspecies favours disturbance, such as fire. However, the presence of more vigorous introduced weed species may make this disturbance a threat (Rob…	N/A	The Fine-leaved Apium typically favours creek lines in wooded gullies. It grows in shallow loamy soils over granite with mosses, sedges and other herbaceous plants (Brown et al., 1998).		N/A		The Fine-leaved Apium has finely divided leaves that are 40 cm long. It flowers between December and February and the small white flowers are followed by deeply ribbed fruits. The subspecies is taller, more slender and with more finely divided leaves than the more common Sea Celery (Apium prostratum) (Brown et al., 1998).			Fine-leaved Apium is known from the Porongurup National Park and surrounding areas of south-western Western Australia (DEC, 2006). Thirteen populations are known, 12 of which occur within the National Park.		67363	http://www.environment.gov.au/biodiversity/threatened/species/pubs/82019-conservation-advice.pdf
127	Plant	Mountain Angelica	Gingidia montana	Endangered	Good		flowers are followed by deeply ribbed fruits. The subspecies is taller, more slender and with more finely divided leaves than the more common Sea Celery (Apium prostratum) (Brown et al., 1998). Mountain Angelica has small white flowers in clusters of eight to twelve (Harden 1992). It flowers from October to January (Quinn et al. 1995). Fruits are small and oval (NSW NPWS 1999f).				Gingidia includes 8 species, distributed between Australia and New Zealand. All are soft rosulate herbs and most occur in montane to alpine areas. The most widespread species in New Zealand, G. montana is called mountain anise because of the strong aniseed scent of this species.	The extremely small size of Mountain Angelica's populations is of concern and may lead to extinction following stochastic events (Peacock 1996). Individual plants at Point Lookout are potentially vulnerable to heavy tourist traffic and illegal collection (NSW DECC 2005i; NSW NPWS 2003m). There may be no immediate threat to most individuals from people, weeds or fire because plants occur in inacce…	N/A	In New Zealand this species is found in moist, open sites (Harden 1992; Hebe Society 2003; Quinn et al. 1995). Vegetation associations include natural Tall Tussock Grassland in alpine, and sub alpine, areas and Maori-altered Short Tussock Grassland in subhumid areas (Norbury 1996). Gingidia montana occurs in crevices of basalt and trachyte rock on cliffs, 1400–1750 m above sea level.	Associated vegetation includes Snow Gum (Eucalyptus pauciflora) woodland and at the edge of Antarctic Beech (Nothofagus moorei) forest (DECC, 2005b). This species occurs within the Northern Rivers (NSW) Natural Resource Management Region. G.montana occurs in Eucalyptus paucifolia woodland and at the edge of Nothofagus forest.	N/A	A few morphs, notably the females of the dimorphic Umbelliferae, e.g. Gingidia montana [Fig. 1(a)], do not restrict fruit numbers further and all flowers that are successfully pollinated and not damaged form mature fruit. In New Zealand G. montana can be pollinated by the honey bee (presumably in Australia too).		In addition, the moth, Gingidiobora nebulosa, is listed under the Gradual Decline Threat Category: Mountain Angelica is the sole host of G. nebulosa and suffers from any browse reduction of Mountain Angelica (Hitchmough et al. 2005).	The second line of evidence for considerable non-genetic variation is the variation from year to year recorded in three species. The proportions of ovary-bearing flowers (transformed to degrees) on the same plants in two successive years were only moderately correlated in Leptospermum scoparium (r = + 0-39, n = 40, P < 0.05). Among males of two Gingidia species, however, such correlations were hi…	Mountain Angelica is restricted to a small area near Point Lookout and a nearby escarpment in New England National Park (NP), in the Northern Tablelands of NSW. This species occurs more or less continuously around the rock faces of this area for a distance of about 1 km (Briggs & Leigh 1996; NSW DECC 2005i; Peacock 1996). Australian populations of Mountain Angelica occur entirely within the New E…		12096	http://www.tandfonline.com/doi/abs/10.1080/0028825X.1995.10410621 http://www.jstor.org/stable/2434417?seq=3 http://www.tandfonline.com/doi/abs/10.1080/0028825X.1998.9512580 http://www.environment.gov.au/biodiversity/threatened/species/pubs/12096-conservation-advice.pdf http://www.environment.gov.au/cgi-bin/sprat/public/publicspecies.pl?taxon_id=12096
128	Plant	Milky Silkpod	Parsonsia dorrigoensis	Endangered	Good		The flowers are relatively small, cream or yellowish and in groups of 3–11. Its fruit is a slender, rounded capsule, 5–7 cm long, approximately 0.5 cm diameter, splitting open to release numerous seeds, each with long silky hairs at one end (Williams, 1996). Not alot of info for dispersal for this species.					The species has a well developed root stock and responds to fire by regenerating from basal stem buds. It also regenerates from a stored soil seed bank (Richards, 1999). The main identified threat to Milky Silkpod is low numbers (Richards, 1999). The main potential threats to Milky Silkpod include clearing of habitat for agriculture or road works; invasion of habitat by introduced weeds, particul…	N/A	It has a preference for more open areas and forest margins, and usually grows in clay soils derived from metasediments, at 100–800 m above sea level, with mean annual rainfall of 1400–2000 mm (Harden & Williams, 1992; Williams, 1996; DECC, 2005). P. dorrigoensis is found in subtropical and warm-temperate rainforests, especially in more open parts and on rainforest margins, and in wet sclerophyll …	Milky Silkpod grows in tall eucalypt forests and in subtropical and warm-temperate rainforests from Kendall to Woolgoolga on the NSW North Coast. Associatedplant species include Lophostemon confertus,Eucalyptus microcorys, E. andrewsii subsp. campanulata, E. pilularis, E. saligna, Schizomeria ovata, Acmena smithii, Trochocarpa laurina, and Tristaniopsis collina (Quinn et al., 1995).	N/A	The flowers are relatively small, cream or yellowish and in groups of 3–11. Its fruit is a slender, rounded capsule, 5–7 cm long, approximately 0.5 cm diameter, splitting open to release numerous seeds, each with long silky hairs at one end (Williams, 1996).				Richards (1999) lists nine populations with a total of 1475 individual plants.		64684	http://www.environment.nsw.gov.au/resources/nature/tsprofileParsonsiaDorrigoensis.pdf http://www.environment.gov.au/biodiversity/threatened/species/pubs/64684-conservation-advice.pdf	Not a great deal of info on this species, particulary for dispersal.
129	Plant	Rod's Star Hair	Astrotricha roddii	Endangered	LOW DATA		Flowers appear during October to February and are dull purple in colour growing on stems up to 40 cm long.					The main identified threats to A. roddii are risk of local extinction because of small population sizes with increasing fragmentation and loss of remnants; grazing and habitat disturbance by feral goats (Capra hircus) and feral pigs (Sus scrofa); forestry activities; weed infestation; changed hydrology leading to increased salinity; accidental damage, such as trampling of plants by park visitors;…	N/A	Astrotricha roddii usually grows in low dry woodland and shrublands on granite and acid volcanic outcrops, often in rock crevices (DECC, 2008a). The species favours crevices or areas of rock rubble for establishment and is largely absent from nearby areas of level ground (Makinson, 1991).	Surrounding woodland is often dominated by Eucalyptus dealbata and E. melanophloia (Bean, 1997). In Queensland, the species occurs in Eucalyptus dealbataCallitris glaucophylla woodland with an understorey of Leptospermum brevipes (BRI). Astrotricha roddii occurs within the Border Rivers–Gwydir (NSW) and Border Rivers Maranoa–Balonne (Queensland) Natural Resource Management Regions.	N/A	Flowers appear during October to February and are dull purple in colour growing on stems up to 40 cm long. ON A RELATED SPECIES: "Flowers are insect-visited but pollination details are unknown. During late spring 2010, eight of the nine subpopulations flowered, except the slashed roadside population (Acras4) which was devoid of floral material. A native bee (identified by Anne Dollin (pers. comm.…	ON A RELATED SPECIES: "Resprouting from basal vegetative material, the recruitment strategy indicated in Benson & McDougall (1993), enabled Astrotricha crassifolia to recover from slashing for roadside maintenance. Very few stems were observed in the 0–10cm height category (Figure 3); what appeared to be seedlings in the leaf mulch were often found to be the vertical lightseeking shoots of collap…			Astrotricha roddii is known from the Ashford area, north of Inverell NSW, including Kwiambal and Kings Plains National Parks (NP), Severn River Nature Reserve and Severn River State Forest. Astrotricha roddii is widespread but scattered throughout Kwiambal NP and occurs on adjoining properties and in the neighbouring Severn State Forrest (Hunter et al., 1999). A large population of a few hundred …		56312	http://www.rbgsyd.nsw.gov.au/__data/assets/pdf_file/0015/118014/Cun122war129.pdf http://www.environment.gov.au/biodiversity/threatened/species/pubs/56312-conservation-advice.pdf	Lacking Info
130	Plant	Australian Arenga Palm	Arenga australasica	Vulnerable	LOW DATA		Flowers are yellow and about 1 cm across. The ripe fruits are red, purple or brown, globular, approximately 2 cm across and contain one to three seeds. The seeds have a very hard smooth coat embedded in a fleshy layer with a highly irritating juice containing calcium oxalate crystals. The seeds need to be handled with great care since contact with skin causes distressing itching which can last fo…		This species tolerates a range of temperatures and will grow in the tropics, subtropics and warm temperate areas but is sensitive to poor drainage (Jones 1996a). Plants usually grow in partial shade (Jones 1984a).		This species is found from sea level to 300 m, favouring dryish locations such as hillslopes or sands within high rainfall areas (Tucker 1988). Plants usually grow in partial shade (Jones 1984a).	Threats to this species are degradation and destruction of habitat (BRI Rare and Threatened Plant database 2001). The population within Munburra Resource Reserve may face habitat disturbances in the future if mining options in the reserve are pursued. There have been major losses of habitat at Mission Beach and on the islands close to Cairns (BRI Rare and Threatened Plant database 2001). The main…	N/A	The Australian Arenga Palm grows in littoral and near-coastal rainforests. It occurs on stony creek beds on sandy or red basalt soils (Cronin 1989), on coral cays and continental islands (Tucker 1988). This species is found from sea level to 300 m, favouring dryish locations such as hillslopes or sands within high rainfall areas (Tucker 1988). Plants usually grow in partial shade (Jones 1984a). I…	The species occurs as a minor component in littoral and near-coastal monsoon rainforests in stony creek beds on sandy or red basalt soils (Cronin, 1989). Habitat usually has a good water supply and some fire protection (Woinarski et al., 2007).	N/A	Flowers are yellow and about 1 cm across. The ripe fruits are red, purple or brown, globular, approximately 2 cm across and contain one to three seeds. The seeds have a very hard smooth coat embedded in a fleshy layer with a highly irritating juice containing calcium oxalate crystals. The seeds need to be handled with great care since contact with skin causes distressing itching which can last fo…	The seeds contain an irritant composed of calcium oxalate crystals, which appear to play a role in deterring herbivory (Schire 1989).			The Australian Arenga Palm is endemic to Australia, where it occurs in coastal and near-coastal districts of the northern Northern Territory and north-eastern Queensland (Jones 1996a). On Cape York Peninsula, Landsberg & Clarkson (2004) estimated the extent of occurrence as 46,700 km2 and identified 11 separate populations. It is very common on some coral cays and continental islands (Jones, 1984…		4067	http://www.jstor.org.ezproxy.library.uq.edu.au/stable/10.2307/4354076?origin=api& http://www.landmanager.org.au/fire-responses-arenga-australasica http://www.nretas.nt.gov.au/__data/assets/pdf_file/0005/11003/Arenga_australasica_06R.pdf http://keys.trin.org.au/key-server/data/0e0f0504-0103-430d-8004-060d07080d04/media/Html/taxon/Arenga_australasica.htm http://www.environment.gov.au/biodiversity/t…
131	Plant	Waxy Cabbage Palm	Livistona lanuginosa	Vulnerable	Good		Inflorescences (flower clusters) are densely woolly, multi-branched and about 1 m in length (Jones 1984a). Leaf stalks are triangular in cross section and 1.5–2 m long and densely whitish-woolly over most of their length. Leaf blades are 1.3–1.9 m long and fan shaped, the surfaces appearing pale bluish-grey, especially the lower surface that has a thick coating of white wax that is readily rubbed…				The climate of the Burdekin River system is strongly seasonal with an average rainfall of 600–700 mm, and extreme temperature range from 5°C–45°C. However, summer rain patterns can be influenced by unreliable monsoons in an otherwise semi-arid tropical environment (Dowe 2007). In periodic severe drought conditions, only stands growing on permanent soaks in stream beds survive (Rodd 1998). This ex…	Fruit are mainly dispersed by flood water and settle in stream banks where seeds germinate and seedlings become established (Dowe 2007). Seeds germinate readily 2–3 months after settlement (Jones 1984a). Rodd (1998) suggests that the seeds are adapted for dispersal via water. In addition, this species may be fire tolerant (Thompson 2001 pers. comm.). The Waxy Cabbage Palm has a restricted distrib…	N/A	The Waxy Cabbage Palm forms colonies along streambanks and gullies well inland from the coast (Jones 1984a) and is found at altitudes of 150–300 m above sea level (Rodd 1998). Riparian systems have been described as braided and anastomised (multiple channel), and occurring adjacent to floodplains in sandy alluvial soils derived from granite (Dowe 2007). The species' habitat is open woodland on sa…	Associated tree species are Corymbia brachycarpa, River Red Gum (Eucalyptus camaldulensis), Broad-leaved Teatree (Melaleucaleucadendra) and Pandanus sp. (BRI n.d.; Rodd 1998). Livistona lanuginosa only occurs in open eucalypt forest along sandy river and creek channels that flow seasonally, but with permanent pools or soaks. It grows at altitudes between 150-300m above sea level. (Rodd 1998; DEWH…	N/A	Bisexual flowers, yellow to about 3 mm long, are abundant, and crowded onto thin rachillae. Fruit are globose, to 25-35 mm diameter, and brown to black at maturity. The endocarp is c. 2 mm thick, and woody. The seed is globose, about 25 mm in diameter. The hard endosperm is partially intruded on one side by a kidneyshaped seed coat intrusion. Livistona lanuginosa is functionally dioecious and app…	Flowering occurs in the driest part of the year (spring), and fruiting usually coincides with summer rains 4–6 months later. Fruit are mainly dispersed by flood water and settle in stream banks where seeds germinate and seedlings become established (Dowe 2007). Seeds germinate readily 2–3 months after settlement (Jones 1984a). Rodd (1998) suggests that the seeds are adapted for dispersal via wate…		About half of the studied populations are in a senescent state (Pettit and Dowe 2003) with only limited or no regeneration and unbalanced recruitment between class sizes. Overall, regeneration is severely restricted by the impact of cattle. An investigation of genetic diversity across the population is presently being conducted, and this project hopes to achieve some recognition of the vulnerabil…	The Waxy Cabbage Palm is endemic to the Burdekin-Ravenswood-Cape River area inland from Ayr, where it is found on the tributaries of the Burdekin River (but not the Burdekin River itself) (Jones 1987). The distribution of Waxy Cabbage Palm individuals along streams is scattered, with rare dense congregations. There are seven known populations of the species (TSSC 2008agj). Population counts at ei…		64581	http://wetlandinfo.derm.qld.gov.au/wetlands/factsfigures/FloraAndFauna/Species/livistona-lanuginosa.html http://www-public.jcu.edu.au/public/groups/everyone/documents/journal_article/jcudev_015642.pdf http://www.environment.gov.au/biodiversity/threatened/species/pubs/64581-conservation-advice.pdf http://www.environment.gov.au/cgi-bin/sprat/public/publicspecies.pl?taxon_id=64581
132	Plant	White-flowered Wax Plant	Cynanchum elegans	Endangered	Good		Pollen vectors and the distance that wind-dispersed seed is capable of travelling is unknown; thus, the level of fragmentation and population isolation that may lead to genetic depression is hard to quantify. NSW NPWS and Wollongong University are undertaking research into the pollination mechanisms of the species to determine the cause of low levels of seed production (NSW NPWS 2002e). The seeds…				This species occurs from near sea level to about 600 m above sea level and experiences hot humid summers with high summer-autumn rainfall, and cool winters with low spring rainfall. Annual average rainfall ranges from 700–1450 mm (Matthes & Nash 1993; Quinn et al. 1995).	White-flowered Wax Plant is a clonal species and is capable of suckering in response to occasional physical disturbance including slashing and grazing (NPWS 1993 cited in NSW NPWS 2002e). The response of the species to different fire regimes is unknown although it was observed to reshoot in response to a fire at Picnic Island (NPWS 1995 cited in NSW NPWS 2002e). Fire may play an important role in…	N/A	White-flowered Wax Plant occurs on a variety of lithologies and soil types, usually on steep slopes with varying degrees of soil fertility (Quinn et al. 1995). Geology is not a limiting factor for this species and associated substrate varies at different locations. This species occurs from near sea level to about 600 m above sea level and experiences hot humid summers with high summer-autumn rain…	White-flowered Wax Plant occurs mainly at the ecotone between dry subtropical rainforest and sclerophyll forest/woodland communities (NSW NPWS 2002a). In the Illawarra region and Cumberland Plain, the majority of the populations of White-flowered Wax Plant are found in small isolated remnant patches of dry rainforest. In the Manning Valley and at Cape Hawke, the populations occur in rainforest an…	N/A	Flowers are white, tubular, up to 4 mm long, 6–12 mm wide and occur in cymo-umbels, few flowered clusters or umbels on branched peduncles. The fruit is a narrow-ovoid pointed follicle, 4–8 cm long and contains up to 45 seeds. Seeds are 3–6 mm long with a long coma of silky hairs arising at one end. Fruit can take four to six months to mature following flowering (Beadle et al 1982; Harden 1992; Ma…	The seeds of White-flowered Wax Plant are wind dispersed. Studies have shown that they are viable and released in a non-dormant state and hence are unlikely to persist in the soil seedbank (NPWS 1994 cited in NSW NPWS 2002e). C. elegans is a clonal species and is capable of suckering in response to occasional physical disturbance including slashing and grazing (NPWS 1993).			It has been recorded from 86 locations (NSW NPWS 2002a). It is most common in the Kempsey region (NSW NPWS 2002a). Using data points from the Australian Virtual Herbarium (AVH) (CHAH 2008a), White-flowered Wax Plant has an estimated extent of occurrence is 44 000 km². This figure was calculated using AVH data points to form a minimum convex polygon. Using data points from the AVH (CHAH 2008a), th…		12533	http://www.environment.nsw.gov.au/resources/nature/tsprofileCynanchumElegans.pdf http://www.environment.gov.au/biodiversity/threatened/species/pubs/12533-conservation-advice.pdf http://www.environment.gov.au/cgi-bin/sprat/public/publicspecies.pl?taxon_id=12533
133	Plant	Tylophora linearis	Tylophora linearis	Endangered	LOW DATA						It is thought that T. linearis has the ability to survive fires as it has been observed resproutingfrom the lower stems within 12 months of a moderately intense wildfire (Forster et al. 2004). Flowering cues are unknown but are suspected to be partly related to rainfall.	It is thought that T. linearis has the ability to survive fires as it has been observed resproutingfrom the lower stems within 12 months of a moderately intense wildfire (Forster et al. 2004). Flowering cues are unknown but are suspected to be partly related to rainfall. Currently, there are no apparent threats affecting T. linearis (expert advice 2008). Most plants occur in reserved areas and/or…	N/A	Most populations occur on the western slopes of NSW with some possibly occurring in flatter terrain on the western plains. Altitudes are generally in the range of 300-400 m asl. Most known populations occur in shallow, rocky areas on soils of low fertility and this type of habitat has not been altered/destroyed as much as the morefavourable environments for agriculture.	Tylophora linearis grows in dry scrub, open forest and woodlands associated with Melaleuca uncinata, Eucalyptus fibrosa, E. sideroxylon, E. albens, Callitris endlicheri,C. glaucophylla, Allocasuarina luehmannii, Acacia hakeoides, A. lineata, Myoporum spp., and Casuarina spp. (DECC, 2005a; Forster et al., 2004). This species occurs within the Border Rivers–Gwydir, Central West, Namoi (NSW), and Bo…	N/A	Flowers are clustered in radiating groups of 3–8. Flowers are 6–22 mm in diameter, with petals olive-green externally, dark purple internally and with short hairs internally concentrated towards the tip. Fruits form follicles 95–100 mm long and 5 mm wide (Forster, 1992; Forster et al., 2004). As with most Asclepiads, T. linearis is assumed to be insect-pollinated.				Tylophora linearis has rarely been collected and is known from eight localities in the Dubbo area and Mt Crow near Barraba in NSW, and “Myall Park” near Glenmorgan in Queensland. This species is conserved within Goobang National Park, Eura State Forest, Goonoo SF, Pilliga West SF and Coolbaggie Nature Reserve. At the time of the original description 16 years ago, just four localities were known, …		55231	http://www.publish.csiro.au/?act=view_file&file_id=SB9920029.pdf http://www.environment.nsw.gov.au/resources/nature/schedules/Tylolinear.pdf http://www.environment.gov.au/biodiversity/threatened/species/pubs/55231-conservation-advice.pdf
134	Plant	Mueller Daisy	Brachyscome muelleroides	Vulnerable	LOW DATA						It appears that sufficient autumn rainfall that results in localised soil waterlogging, or periodic flooding, is required to initiate seed germination and plant growth (Stuwe 1981). Brachyscome muelleroides is endemic to south-eastern Australia, where it is restricted to the floodplains of the Murray and Murrumbidgee Rivers and their tributaries in northern Victoria and southern New South Wales, …	Altered hydrological regimes, especially the reduction in flooding, are a major threat to B. muelleroides throughout much of its range. The exact relationship between flooding and waterlogging and B. muelleroides is presently unknown. However, it is clear that the species can tolerate wet environments, and that germination and growth seem to be highly dependent upon wetter years. It is not known …	N/A	Brachyscome muelleroides occurs in seasonally damp situations such as shallow depressions and around the margins of swamps, lagoons and claypans, on heavy grey cracking clays to lighter clay loam soils, in grassland, grassy woodland and open forest habitats, growing in association with various grasses and seasonal aquatic plants such as Marsilea species. Density of groundcover vegetation may vary…	Where trees are present, these are typically River Red Gum Eucalyptus camuldulensis or, less commonly, Grey Box E. microcarpa (Stuwe 1981; Geoff Robertson DECC, pers. comm.). A 1950 record from near Jerilderie may have been from Acacia pendula woodland.	N/A	The stem bears a single white-petalled daisy flower with a yellow centre, and flowering occurs from September to November. The fruit is brown, 0.9 mm in length, with two ridges on its lateral faces, a distinct pappus consisting of a tuft of short (0.2 mm long) hairs and has cream or brown wings that are folded toward the single seed (description from Davis 1948; Stuwe 1981; Walsh & Entwisle 1999).				Brachyscome muelleroides is endemic to south-eastern Australia, where it is restricted to the floodplains of the Murray and Murrumbidgee Rivers and their tributaries in northern Victoria and southern New South Wales, in the Riverina and South Western Slopes IBRA bioregions (sensuDEH 2000) (Figure 1). Distributional limits appear to be Narrandera (NSW) in the north and Locksley (Vic) in the south.…		15572	http://www.environment.gov.au/biodiversity/threatened/publications/recovery/pubs/brachyscome-muelleroides.pdf
135	Plant	Large-fruit Fireweed	Senecio macrocarpus	Vulnerable	Good		Each plant has 6–8 large yellowish flower-heads that are about 20 mm long and contain 50–100 individual flowers. The seeds are brown, covered in short dense hairs and are about 6 mm long (Belcher 1983; DEH 2007; Hills & Boekel 2003; Thompson 2004). The Large-fruit Groundsel is a long-lived perennial species, and plants can live for many years, possibly decades. It may remain green all year round,…				Climate change As S. macrocarpus appears to rely on seasonally damp sites on which to grow, climate change may be a threat to the species. Predicted decreasing rainfall and increasing temperatures forecast for south-eastern Australia could lead to a long-term drying of sites, and hence reducing suitable habitat area for the species.	From this survey, concerns were raised over long term threats to Large-fruit Fireweed due to very low fire frequency (Davies 2000d). Cutten and Squire (2003) and Cutten (2004) undertook a post-fire survey in Messent Conservation Park, for Large-fruit Fireweed. Data from eighteen transects previously set up by the authors (Cutten & Squire 2002) was collected from an area in the west of the park wh…	N/A	In Victoria, Large-fruit Fireweed occurs most commonly in grasslands on red-brown earth soils. It may also occur in grassy woodlands and open woodlands (Hills & Boekel 2003). The soils consist of loamy sands that are light grey when dry and dark grey when wet, and pH 8. There is scattered calcrete on the surrounding ridges (Davies 1986, 1992a, 1995b, 2000d). The elevation for 94% of Large-fruit F…	In South Australia, Large-fruit Fireweed occurs most commonly in depressions in low lying closed sedgeland but may occur in sedgeland, herbland, low shrubland to low open woodland where competition from understorey plants is low. The soils range from clay to loamy sand (Davies 2000d; DEH 2007). In NSW, Large-fruit Fireweed occurs in partly cleared dry forests and box-gum woodlands which transitio…	N/A	Large-fruit Fireweed flowers in Spring, from September to November and longer if conditions are favourable (DEH 2007; Scarlett et al. 1992). The disciform species of Senecio, of which Large-fruit Fireweed is one, are self-compatible (Lawrence 1985). Mature fruits are produced about two months after flowering (Thompson 2004). Seeds are wind dispersed into the nearby habitat (McDougall & Morgan 200…				The Large-fruit Groundsel Senecio macrocarpus is a small perennial plant endemic to southeastern Australia, where it occurs in South Australia and Victoria, and formerly occurred in Tasmania. There are about 15 populations containing about 36,000 plants, although almost all plants (about 35,000) occur in just one population. Large-fruit Fireweed was previously a widespread species occurring from …		16333	http://www.publish.csiro.au/?paper=BT9850197 http://www.dpiw.tas.gov.au/inter.nsf/Attachments/SSKA-76P2YT/$FILE/Senecio%20macrocarpus.pdf http://www.environment.gov.au/biodiversity/threatened/publications/recovery/pubs/senecio-macrocarpus.pdf http://www.environment.gov.au/cgi-bin/sprat/public/publicspecies.pl?taxon_id=16333
136	Plant	Southern Shepherd's Purse	Ballantinia antipoda	Endangered	Good		The dry wind-dispersered seeds of B. antipoda were observed being explosively released. The seed is small (approximately 0.8mm long) and lightweight, aiding in wind dispersion. Seed dispersal is also likely in water and via the wet or muddy feet of animals.		It is a small, cool-season annual cruicifer currently known only from montane moss mats on granitic outcrops in Mount Alexander Regional Park, Victoria (Alexander 1999).		It appears that the plants may not germinate every year, and that the germination, growth and flowering of the species may be reliant on the timing and intensity of autumn and winter rains, and perhaps the degree of desiccation of the moss mats in mid-spring. Seed viability is thought to be several years, in common with other species of Brassicaceae. As moss mats dry out in mid to late spring the…	Animal grazing and disturbance Grazing by introduced herbivores and native fauna has the potential to degrade moss mat habitat crucial to the species. Three main introduced herbivores are responsible (Nevill & Camilleri 2010) for this threatening process. Human disturbance Recreational activities, including bushwalking, orienteering, hunting, mountain-bike riding, and abseiling, commonly occur at…	N/A	Previous Habitat Previous records indicate the Southern Shepherd's Purse occupying moss mats on seepage areas in open situations. The species was known to occur in stony or rocky areas on the volcanic plains south-west of Melbourne (Nevill & Camilleri 2010). It was also found on low granite hills and mountains, including Mount Emu, Mount Cole, Mount Langi Ghiran and Mount Buangor in western Victo…	Southern Shepherd's Purse shares this moss mat habitat with a diversity of other indigenous annual and geophytic vascular plants which are typical of seasonally moist or rocky sites in central and northern Victoria. The most dominant of these species is Breutelia affinis, with other common species including Bartramia papillata, Bryum billardeiri, Campylopus introflexus, Grimmia pulvinata, and Pol…	N/A	They grow to 5 cm high with small stalked white flowers arising from a rosette of spoon-shaped leaves. The stems are sparsely haired. The flowers grow to 4 mm in diameter and occur along the upper stems. The flowers eventually develop into small elliptical fruits which are 3–5 mm long (Alexander 1999). The Southern Shepherd's Purse is a short lived annual that germinates in winter, and is in full…	The dry wind-dispersered seeds of B. antipoda were observed being explosively released. The seed is small (approximately 0.8mm long) and lightweight, aiding in wind dispersion. Seed dispersal is also likely in water and via the wet or muddy feet of animals.			The Southern Shepherd's Purse was recorded last century from central-west and western Victoria and from central to northern Tasmania (Hewson 1982b). It was presumed extinct until rediscovered in Victoria in 1983. In 1998 approximately 12 200 plants were recorded at six sites on Mt Alexander (Mt Alexander Regional Park), near Castlemaine in central Victoria (Alexander 1999; DNRE 2000, SAC 1995b). …		16173	http://archimedes.ballarat.edu.au:8080/vital/access/manager/Repository/vital:2204 http://www.dse.vic.gov.au/__data/assets/pdf_file/0012/103422/Ballantinia_antipoda_red_mar_2006.pdf http://www.environment.gov.au/biodiversity/threatened/publications/recovery/pubs/ballantinia-antipoda.pdf http://www.environment.gov.au/cgi-bin/sprat/public/publicspecies.pl?taxon_id=16173
[truncated: 97 more rows]

## Sheet: Notes
The species information used to score the various factors under the NatureServe climate vulnerability index was collected from a variety of places. The first point of call for each species was the Australian Goverments Department of the Environment SPRAT database (Species Profile And Threats Database). The search then expanded to include various other government documents (often recovery plans), …
